# Supplementary material for: A Multi-Parameter Analysis of Cellular Coordination of Major Transcriptome Regulation Mechanisms
Source: Sci Rep. 2018 Apr 10;8:5742. doi: 10.1038/s41598-018-24039-1 (PMC5893539; doi:10.1038/s41598-018-24039-1)
Supplement: Supplementary file 2 — Supplementary Dataset 1 [file 41598_2018_24039_MOESM2_ESM.xlsx]

## Sheet: temp
Table S3: TR, RA and TA RPKM values and UTR proportions of protein coding genes
Genes	TR	RA	TA	UTR
A1BG	2.88893	0.0966483	0.0346132	0.159117
A1CF	0.606726	0.0216685	0.00641482	0.797985
A2M	2.11991	0.0242845	0.0297817	0.0496454
A2ML1	0.0998837	0.00307432	0.00912952	0.154764
A3GALT2	5.74146	0.0320372	0	0.00293255
A4GALT	5.29826	5.99883	3.63825	0.493786
A4GNT	0.319791	0.026905	0	0.424054
AAAS	38.3694	30.7258	45.4881	0.108329
AACS	14.7506	7.35124	5.69769	0.392954
AADAC	0.890434	1.13589	0.264031	0.25467
AADACL2	0.0991122	0.0108577	0	0.198
AADACL3	0	0.00407202	0	0.698444
AADACL4	0.056934	0	0	0.224762
AADAT	10.8437	9.61391	4.63389	0.500969
AAED1	9.71077	14.0064	9.8765	0.446531
AAGAB	13.9599	33.6056	46.0984	0.679977
AAK1	7.62124	4.16852	2.02575	0.864425
AAMDC	17.1506	8.82613	9.46548	0.27381
AAMP	38.7482	97.5757	152.159	0.288828
AANAT	12.2942	0.0964561	0.0360388	0.53839
AAR2	24.7842	25.5088	48.3835	0.583363
AARD	0	0.00911897	0	0.739642
AARS	41.8806	217.228	438.611	0.131579
AARS2	34.9246	6.27088	4.22635	0.382058
AARSD1	3.34591	0.315252	0.26606	0.0938416
AASDH	13.3739	7.99783	6.05216	0.0791091
AASDHPPT	9.45896	34.4621	32.5739	0.675987
AASS	5.84381	4.89074	2.43675	0.526827
AATF	33.7546	69.8789	140.167	0.21532
AATK	25.8691	1.14057	0.581531	0.221911
ABAT	7.12951	4.56737	5.36106	0.747049
ABCA1	0.0312331	0.00610707	0.00466212	0.354123
ABCA10	0.578489	0.0539185	0.00611652	0.268836
ABCA12	1.36777	1.01321	1.11729	0.140342
ABCA13	0.0173031	0.000865617	0.0018995	0.116969
ABCA2	17.1096	24.4582	13.5792	0.0894737
ABCA3	6.10559	2.87741	2.66518	0.228144
ABCA4	1.2577	0.483512	0.236841	0.0690785
ABCA5	3.34824	2.15422	1.09915	0.47484
ABCA6	0.270022	0.0086926	0.0207871	0.0840257
ABCA7	42.1662	17.8513	4.91605	0.0557348
ABCA8	0.0644583	0.00247747	0	0.19004
ABCA9	0.0947506	0.0275035	0.00259015	0.226789
ABCB1	0.0760569	0.0796319	0.081294	0.185751
ABCB10	8.15312	7.804	3.38697	0.425979
ABCB11	0	0	0.00341791	0.170052
ABCB4	0.0224852	0.00408387	0.00971005	0.0325978
ABCB5	0	0.00426698	0.00579792	0.210921
ABCB6	45.6109	19.8423	18.2182	0.163022
ABCB7	5.11724	15.1909	14.9411	0.106408
ABCB8	29.5868	8.6578	7.34319	0.52397
ABCB9	16.7509	3.9536	2.93576	0.102328
ABCC1	15.8167	24.0598	25.4162	0.300168
ABCC10	19.8872	6.36878	3.68607	0.101025
ABCC11	0.33368	0.103186	0.0224304	0.155257
ABCC12	0.0748854	0.0152496	0.00866995	0.211107
ABCC2	50.3945	52.8521	27.2461	0.148917
ABCC3	30.5931	21.0072	10.5833	0.110985
ABCC4	8.23912	13.6299	12.3759	0.300239
ABCC5	7.18032	5.68786	4.93507	0.216997
ABCC6	5.37604	0.321522	0.186316	0.10898
ABCC8	0.302881	0.0127386	0.00454979	0.0361495
ABCC9	0.0493597	0.00192466	0.00385737	0.434531
ABCD1	17.8176	5.06102	5.62831	0.390011
ABCD2	0.268187	0.0123103	0.0156394	0.584348
ABCD3	13.4944	30.6896	38.2359	0.431657
ABCD4	13.5757	10.1378	3.647	0.424137
ABCE1	16.1899	44.4123	65.3931	0.571531
ABCF1	32.2727	35.6206	47.6821	0.268187
ABCF2	32.9211	27.8839	39.0191	0.0988524
ABCF3	30.8332	32.4785	50.1014	0.173017
ABCG1	0.115862	0.0986489	0.333158	0.309293
ABCG2	1.24583	1.24688	1.06572	0.587185
ABCG4	6.09768	1.46486	0.968213	0.507497
ABCG5	2.89376	0.0234075	0.0282655	0.287226
ABCG8	3.77123	0	0	0.242402
ABHD1	80.3486	0.0874543	0.0380665	0.159751
ABHD10	36.7416	51.4686	74.6073	0.654312
ABHD11	98.594	25.0173	34.1215	0.325061
ABHD12	20.2271	19.7794	14.8304	0.21236
ABHD12B	20.1728	0.523702	0.400973	0.364169
ABHD13	7.03798	4.72524	2.36147	0.809317
ABHD14A	13.1024	5.14332	5.52692	0.266245
ABHD14A-ACY1	0	0	0	NA
ABHD14B	45.293	17.8861	21.7132	0.610587
ABHD15	17.4934	4.34385	3.87249	0.58152
ABHD16A	21.8982	18.5564	25.6177	0.139057
ABHD16B	59.5009	1.7768	0.723869	0.20777
ABHD17A	7.61018	6.6044	3.16437	0.368881
ABHD17B	16.6076	6.71198	3.98925	0.225153
ABHD17C	12.9158	15.0417	13.7994	0.58178
ABHD2	8.87487	13.6872	9.50885	0.860396
ABHD3	27.3996	32.2411	47.6101	0.334265
ABHD4	18.8284	13.8627	25.2175	0.591072
ABHD5	7.56738	6.75886	4.78994	0.804409
ABHD6	7.16417	6.75616	7.06333	0.577518
ABHD8	53.9849	7.3343	4.11813	0.369856
ABI1	15.2043	25.4535	21.691	0.582892
ABI2	16.6156	19.5761	7.36014	0.736249
ABI3	16.3507	0.0226885	0	0.479374
ABI3BP	6.67632	0.23971	0.158119	0.279007
ABL1	13.097	18.4955	9.32775	0.395644
ABL2	16.1405	10.156	6.46549	0.686299
ABLIM1	13.5991	25.7394	9.70406	0.656991
ABLIM2	3.4728	2.20131	2.2206	0.359449
ABLIM3	11.2325	10.1035	4.81184	0.309544
ABO	0.150943	0	0	0.328056
ABR	25.3174	21.6594	13.7479	0.501052
ABRA	9.5394	0.00540115	0	0.584967
ABRACL	16.3398	63.5711	34.9896	0.712426
ABT1	52.5327	22.8107	15.3411	0.639417
ABTB1	12.4117	10.5582	12.4287	0.268051
ABTB2	14.179	5.03139	6.55949	0.372833
ACAA1	21.345	20.7049	30.0819	0.275289
ACAA2	9.04992	14.2568	9.50307	0.384178
ACACA	25.3439	26.7571	13.9458	0.249561
ACACB	4.33508	1.68678	0.651024	0.202725
ACAD10	14.2604	9.16994	4.26012	0.203798
ACAD11	4.40303	1.07285	0.456909	0.341957
ACAD8	12.2428	12.5049	15.9322	0.434348
ACAD9	25.799	22.4924	30.3276	0.258815
ACADL	0.3715	0.0059738	0	0.481928
ACADM	17.9182	31.6575	41.2815	0.497256
ACADS	9.38376	8.4978	12.1786	0.34068
ACADSB	6.01368	8.72634	12.3824	0.781855
ACADVL	138.67	147.193	128.466	0.0770147
ACAN	0.347561	0.00186511	0	0.141403
ACAP1	44.4116	0.742119	0.271414	0.114833
ACAP2	9.51552	19.021	14.4345	0.674477
ACAP3	29.4757	13.3572	5.79791	0.334397
ACAT1	32.2121	65.7841	113.036	0.399719
ACAT2	40.4563	53.2624	96.8056	0.218439
ACBD3	10.7729	17.8182	27.1564	0.55568
ACBD4	19.4871	2.94047	1.20464	0.492017
ACBD5	7.70106	10.0154	6.08531	0.585429
ACBD6	38.3787	31.2377	26.2423	0.476485
ACBD7	1.25622	1.85281	0.700844	0.921662
ACCS	12.0626	2.05532	1.06264	0.333777
ACCSL	0.261911	0.0350188	0.0246189	0.0637363
ACD	44.2249	20.0848	29.13	0.210068
ACE	11.2708	4.09203	3.87895	0.20138
ACE2	0.0423919	0.0224149	0.0238181	0.311377
ACER1	0.355706	0.0288257	0	0.272059
ACER2	6.03186	2.24049	0.996432	0.710729
ACER3	8.59081	8.69191	3.95569	0.8767
ACHE	19.8479	1.42911	1.74968	0.159106
ACIN1	49.0013	48.4959	64.1045	0.177717
ACKR1	0.107846	0	0	0.452489
ACKR2	0.271854	0.0538629	0.0688704	0.610811
ACKR3	0.0707944	0	0	0.482857
ACKR4	1.12709	0.0303275	0	0.594907
ACLY	41.2097	133.025	172.792	0.206912
ACMSD	1.27294	0.0241519	0.0120269	0.178335
ACO1	18.3177	22.7603	30.7782	0.26326
ACO2	30.3286	40.7058	45.1372	0.146297
ACOT1	0.762552	0.0102855	0.0305437	0.212102
ACOT11	7.2436	4.43742	2.62511	0.0572103
ACOT12	0	0	0	0.162896
ACOT13	55.206	8.74987	7.85432	0.838607
ACOT2	0.182473	0.00649836	0.00712999	0.366972
ACOT4	0.0549455	0	0	0.226103
ACOT6	0.148076	0	0	0.381474
ACOT7	24.3417	43.8275	51.1104	0.290917
ACOT8	43.4092	16.7057	10.5538	0.18275
ACOT9	17.3179	39.1972	63.2278	0.221772
ACOX1	18.3118	10.7383	12.6495	0.707665
ACOX2	4.04097	3.56179	6.42771	0.115201
ACOX3	8.47439	8.04024	12.5488	0.269311
ACOXL	7.60045	3.316	1.50142	0.266751
ACP1	17.978	57.2655	52.5807	0.572264
ACP2	62.5649	10.3575	15.6959	0.377807
ACP5	10.1653	0.0517596	0.0213943	0.461326
ACP6	20.9079	6.54983	4.2749	0.289823
ACPP	0.414106	0.22735	0.136631	0.150079
ACPT	124.629	0.149544	0.0408643	0.0512249
ACR	0.587364	0.398264	0.316986	0.0781022
ACRBP	7.55483	0.724282	0.200053	0.136267
ACRC	9.17481	0.875663	0.277638	0.347703
ACRV1	14.0583	0.294635	0.060736	0.323404
ACSBG1	5.61281	0.465672	0.121781	0.271141
ACSBG2	14.3448	0.310759	0.296734	0.283614
ACSF2	20.3143	9.33095	7.62078	0.165017
ACSF3	52.4048	10.3052	9.77219	0.470903
ACSL1	5.17134	11.4367	12.2346	0.513599
ACSL3	28.3186	56.6334	73.5726	0.504701
ACSL4	11.9423	37.9567	43.0605	0.600187
ACSL5	33.7883	13.5179	18.1602	0.407853
ACSL6	0.172335	0.218547	0.168042	0.637889
ACSM1	0.348619	0.313866	0.407411	0.156021
ACSM2A	0	0	0	0.481115
ACSM2B	0.0367354	0	0	0.290864
ACSM3	4.32198	9.45068	10.1937	0.163684
ACSM4	6.10324	1.81184	0.463061	0.00172117
ACSM5	0	0	0	0.281935
ACSM6	3.07889	0.00962499	0	0.15937
ACSS1	0.170235	0.00370019	0	0.177363
ACSS2	60.9141	83.3864	112.25	0.329158
ACSS3	0.0785821	0	0	0.321464
ACTA1	114.775	0.177863	0.114756	0.241957
ACTA2	11.4891	4.24001	7.84138	0.388979
ACTB	469.473	1551.82	3544.85	0.379139
ACTBL2	0.875838	0.113766	0.263332	0.596278
ACTC1	0.241541	0.0044101	0.0209714	0.693745
ACTG1	1270.84	5182.88	8491.41	0.465558
ACTG2	0.402461	0.166458	0.113253	0.152517
ACTL10	23.5676	0.0390593	0	0.637574
ACTL6A	25.6472	37.3918	52.9198	0.313977
ACTL6B	2.35824	0.0107692	0	0.165251
ACTL7A	6.30563	0	0.0534049	0.145942
ACTL7B	0.508186	0	0	0.115139
ACTL8	0.367729	0.318187	0.205847	0.409995
ACTL9	0.103674	0	0	0.129707
ACTN1	48.5423	120.402	186.598	0.276708
ACTN2	2.49651	0.138655	0.0618145	0.436595
ACTN3	1.77109	0.0414614	0.00672565	0.0765536
ACTN4	69.6725	213.077	325.571	0.308801
ACTR10	8.19594	23.7581	33.447	0.487505
ACTR1A	58.8855	55.2436	78.553	0.607379
ACTR1B	30.0167	29.1217	13.8664	0.500443
ACTR2	19.4424	80.4367	100.836	0.695961
ACTR3	16.6209	41.8691	48.9885	0.755994
ACTR3B	10.6898	11.8714	8.37052	0.434371
ACTR3C	1.99253	0.18379	0.163621	0.556338
ACTR5	24.349	22.6903	19.581	0.26543
ACTR6	8.5165	17.1972	37.3794	0.487591
ACTR8	14.4326	10.9628	14.5428	0.484013
ACTRT1	0	0	0	0.217753
ACTRT2	0	0	0	0.204641
ACTRT3	8.78528	0.911499	0.635097	0.442836
ACVR1	7.87632	13.1638	16.3456	0.509319
ACVR1B	9.29484	14.0936	12.5993	0.634283
ACVR1C	0.676454	0.509603	0.148611	0.814917
ACVR2A	18.2458	3.91606	4.10096	0.717252
ACVR2B	8.98227	8.07563	3.69773	0.864943
ACVRL1	0.88733	0.171782	0.174038	0.657357
ACY1	11.7511	1.57645	0.875609	0.27056
ACY3	0	0.0126828	0	0.263846
ACYP1	32.9549	19.3081	15.9518	0.42418
ACYP2	40.2554	7.60473	5.05478	0.756956
ADA	29.2509	34.4043	40.6698	0.289164
ADAD1	0.0397654	0	0	0.233703
ADAD2	0.103446	0.0212936	0.0168072	0.134115
ADAL	3.11948	0.935144	0.313096	0.709227
ADAM10	14.4804	35.7907	47.9329	0.554231
ADAM11	23.7775	2.83845	1.11437	0.47592
ADAM12	1.7208	0.00517367	0.00182618	0.594159
ADAM15	25.7772	32.7152	29.0614	0.114486
ADAM17	20.0107	21.3277	21.6383	0.30425
ADAM18	0	0	0	0.0556916
ADAM19	16.5898	20.7745	12.5918	0.57819
ADAM2	0	0	0	0.174466
ADAM20	4.63674	0.050765	0.00584546	0.166189
ADAM21	3.00997	0.499468	0.535546	0.186937
ADAM22	14.5902	3.25874	1.74131	0.695689
ADAM23	0.0621699	0.0477979	0.0157306	0.599036
ADAM28	0.0506025	0.00862322	0.00213396	0.61807
ADAM29	0	0	0	0.284884
ADAM30	0	0	0.0163642	0.207888
ADAM32	9.44608	0.352698	0.160772	0.134213
ADAM33	0.133936	0.00457614	0.00629479	0.314695
ADAM7	0	0	0	0.333333
ADAM8	3.61153	0.68022	0.113624	0.251136
ADAM9	35.7269	82.2523	86.5157	0.400439
ADAMDEC1	0	0	0	0.384742
ADAMTS1	0.0705247	0.0066999	0.00350904	0.376263
ADAMTS10	11.3761	2.33811	0.400699	0.22044
ADAMTS12	0.0781203	0	0	0.0347194
ADAMTS13	10.7126	3.96875	0.744826	0.185657
ADAMTS14	9.44858	3.48632	1.64395	0.30169
ADAMTS15	0.551284	0.225566	0.11598	0.497886
ADAMTS16	1.87682	0.641463	0.578794	0.261761
ADAMTS17	2.91927	0.821234	0.402777	0.481125
ADAMTS18	0.116133	0.018837	0.00654891	0.380518
ADAMTS19	0	0	0	0.288465
ADAMTS2	0.666215	0.513584	0.490911	0.441443
ADAMTS20	0	0.0158138	0.00284677	0.000523286
ADAMTS3	0	0	0	0.379079
ADAMTS4	0.701619	0.0288659	0.00893899	0.42036
ADAMTS5	0	0	0.00168897	0.71127
ADAMTS6	1.45555	0.280227	0.0936993	0.538938
ADAMTS7	10.5004	6.10378	3.92064	0.0786885
ADAMTS8	0.309227	0.00450112	0	0.271908
ADAMTS9	0.0203321	0	0.00446404	0.2061
ADAMTSL1	0	0.00186027	0	0.31966
ADAMTSL2	0.0867854	0.0115289	0.00394884	0.309702
ADAMTSL3	0.0446151	0.0212744	0.00665963	0.305087
ADAMTSL4	14.2964	0.720529	0.532001	0.233379
ADAMTSL5	40.6112	9.65709	6.18617	0.505425
ADAP1	15.4753	15.9253	9.74422	0.367157
ADAP2	10.6761	8.43084	4.41765	0.584212
ADAR	35.4674	76.6408	55.1816	0.439791
ADARB1	10.9786	5.06392	2.19822	0.218894
ADARB2	0.0106422	0	0	0.736886
ADAT1	9.92971	5.4705	1.64793	0.565917
ADAT2	12.2524	4.50323	1.74951	0.758041
ADAT3	12.4637	5.94714	4.25235	0.322878
ADCK1	2.93337	4.7251	6.1935	0.297672
ADCK2	18.495	12.4769	6.29593	0.205584
ADCK3	25.3435	15.1191	21.3957	0.336183
ADCK4	36.649	11.1791	11.1443	0.346416
ADCK5	39.6262	12.5161	8.10227	0.124748
ADCY1	6.8246	0.00127504	0.00378637	0.710695
ADCY10	3.09719	0.0456927	0.00895257	0.110075
ADCY2	0.104432	0	0.00249054	0.500534
ADCY3	24.5797	13.4488	5.01049	0.21929
ADCY4	2.13206	0.0331813	0.0104096	0.131452
ADCY5	4.81348	0.101472	0.0485387	0.369986
ADCY6	10.8492	8.94989	5.59585	0.425762
ADCY7	19.1273	8.49376	5.20766	0.470626
ADCY8	0	0	0.00397965	0.0848574
ADCY9	5.78785	4.48614	2.82652	0.474699
ADCYAP1	0	0	0	0.843648
ADCYAP1R1	0.353878	0.0313114	0.0183006	0.773688
ADD1	25.1355	35.5767	41.8873	0.515447
ADD2	0.030177	0.018572	0.00651585	0.284032
ADD3	10.3106	22.8375	13.9241	0.542351
ADGB	0.028109	0	0	0.0544526
ADGRA1	0.139589	0.00385495	0	0.585457
ADGRA2	36.6417	3.33965	1.63599	0.33477
ADGRA3	14.8351	18.2315	11.5397	0.132253
ADGRB1	7.85972	1.93235	0.602082	0.140376
ADGRB2	10.8715	8.10194	2.25163	0.126471
ADGRB3	0.0263737	0	0.00289525	0.189995
ADGRD1	0.18277	0.219455	0.14765	0.513001
ADGRE1	0.357899	0.0146883	0.021999	0.150123
ADGRE2	18.7298	3.07319	2.73888	0.618216
ADGRE3	0	0	0	0.192736
ADGRE5	38.9473	27.4459	41.3613	0.282646
ADGRF1	30.3881	9.26146	6.1167	0.450329
ADGRF2	0.314422	0.043025	0.0151087	0.624268
ADGRF3	5.32055	0.0530654	0.0264363	0.277644
ADGRF4	0.339564	0.181709	0.144426	0.340607
ADGRF5	3.22345	0.198522	0.0470327	0.329459
ADGRG1	13.5625	20.5707	30.7784	0.582702
ADGRG2	0.614139	0.00675337	0.00797933	0.371317
ADGRG3	0.323478	0.0116709	0.00611256	0.383146
ADGRG4	0.813369	0.0685482	0.0394112	0.0695801
ADGRG5	2.1237	1.12712	1.43884	0.606753
ADGRG6	6.76411	10.6971	9.09719	0.454963
ADGRG7	0	0.00502518	0.00497426	0.228894
ADGRL1	45.2667	20.3383	8.50848	0.43719
ADGRL2	0.0144444	0.0078704	0.00525791	0.304929
ADGRL3	0	0.00485706	0	0.28049
ADGRL4	0	0.0263882	0.0152098	0.428019
ADGRV1	1.83164	0.563049	0.174275	0.0214659
ADH1A	1.11225	0.0099165	0.0108804	0.25
ADH1B	0.477156	0	0	0.556859
ADH1C	0.0845667	0.0177254	0.0127435	0.360068
ADH4	1.2742	0.0151361	0	0.401487
ADH5	23.5383	43.102	87.6091	0.576763
ADH6	1.02996	0.085948	0.0183115	0.558217
ADH7	0	0	0	0.47184
ADHFE1	2.21907	0.210283	0.0290471	0.260686
ADI1	15.3391	17.7225	17.5021	0.24675
ADIG	14.874	0.06355	0	0.689119
ADIPOQ	0.0193716	0	0	0.841866
ADIPOR1	27.7097	72.4574	31.0698	0.5357
ADIPOR2	28.5526	56.3621	28.7477	0.707945
ADIRF	173.28	306.2	171.453	0.660714
ADK	25.2456	48.6024	73.0483	0.391554
ADM	210.171	30.248	28.087	0.650943
ADM2	22.3122	3.99946	4.52039	0.896092
ADM5	56.6126	2.45055	0.769019	0.78267
ADNP	44.295	37.3112	31.3043	0.492711
ADNP2	24.9191	31.2271	17.3482	0.37015
ADO	41.43	20.286	11.7921	0.782492
ADORA1	2.89092	1.04199	0.567697	0.664954
ADORA2A	0.403009	0.0952512	0.0186149	0.582009
ADORA2B	43.4339	43.6873	56.0348	0.471618
ADORA3	0	0	0	0.559117
ADPGK	16.1792	19.8297	23.0743	0.385946
ADPRH	3.80502	1.06851	1.25499	0.709125
ADPRHL1	11.3645	5.65331	1.79913	0.446281
ADPRHL2	33.6943	24.6696	34.6612	0.356002
ADPRM	13.9162	13.0255	8.78152	0.324111
ADRA1A	0	0	0	0.24691
ADRA1B	0.0659576	0.16554	0.122103	0.307897
ADRA1D	1.05155	0.04193	0.0206467	0.356339
ADRA2A	0.315613	0.00384063	0	0.639814
ADRA2B	2.65038	0.698723	0.511075	0.60113
ADRA2C	12.8186	13.2992	6.77302	0.292135
ADRB1	4.81439	1.02669	0.679208	0.5
ADRB2	3.12596	0.364585	0.308431	0.393242
ADRB3	0.0561861	0	0	0.537415
ADRBK1	26.0057	46.9664	18.0645	0.399826
ADRBK2	5.56837	5.99739	1.96883	0.77206
ADRM1	81.2948	154.251	304.103	0.175
ADSL	31.1151	88.4023	80.0626	0.0710173
ADSS	13.3928	28.2973	27.4735	0.508267
ADSSL1	14.8299	3.23727	2.21972	0.184793
ADTRP	0.802682	0.412145	0.199632	0.599569
AEBP1	20.8708	0.0415251	0	0.14978
AEBP2	12.2882	12.4778	7.81996	0.610987
AEN	39.4038	45.8807	55.6504	0.687099
AES	37.1531	138.005	87.713	0.489449
AFAP1	5.36617	7.452	7.03982	0.685714
AFAP1L1	7.40543	3.39444	4.81058	0.452991
AFAP1L2	0.294051	0.35378	0.22264	0.371422
AFF1	13.2643	9.96116	4.22235	0.579977
AFF2	0.0107056	0.00118727	0.00235048	0.706632
AFF3	0.192244	0.0037946	0.0019874	0.542986
AFF4	17.5827	13.9651	6.16481	0.635804
AFG3L2	15.7699	26.219	25.0869	0.254908
AFM	0.0744458	0	0	0.10015
AFMID	16.4431	21.6524	21.8591	0.380093
AFP	0	0	0	0.103973
AFTPH	10.9055	20.5046	11.6505	0.318215
AGA	9.80065	6.6303	9.95844	0.506185
AGAP1	8.96356	11.1391	4.9846	0.728336
AGAP11	1.51161	1.08827	0.17964	0.477021
AGAP2	29.952	5.7505	4.35794	0.386334
AGAP3	15.8888	20.3869	13.8018	0.177488
AGAP4	0.288255	0.174824	0.0457183	0.289855
AGAP5	1.47463	0.534108	0.0546132	0.15169
AGAP6	2.73011	2.57725	0.788401	0.257576
AGAP9	0	0.00311578	0	0.538961
AGBL1	0	0	0	0.0844546
AGBL2	4.05032	0.00867276	0	0.246869
AGBL3	5.76155	0.249641	0.0686612	0.218794
AGBL4	0	0.00497817	0	0.49498
AGBL5	36.9025	14.5567	4.1967	0.169546
AGER	34.3264	3.7958	1.04586	0.151747
AGFG1	11.581	13.6659	7.95393	0.79881
AGFG2	13.9537	2.70121	2.1134	0.700062
AGGF1	15.0402	12.351	5.07423	0.524845
AGK	10.4968	8.55584	9.55727	0.567179
AGL	7.82088	7.80625	5.53353	0.387611
AGMAT	7.88591	0.0954883	0.0381504	0.665187
AGMO	0	0.00601	0	0.460606
AGO1	17.6303	15.6792	4.7522	0.656191
AGO2	34.3545	21.7338	6.70296	0.263714
AGO3	17.9998	7.27023	3.67095	0.292181
AGO4	4.53441	5.36382	2.0975	0.634136
AGPAT1	40.1962	31.332	13.7154	0.64147
AGPAT2	40.8405	47.0107	48.2629	0.46124
AGPAT3	20.4551	16.544	7.28968	0.829324
AGPAT4	24.6318	5.0478	4.01274	0.856073
AGPAT5	15.0173	15.0158	17.5053	0.802138
AGPS	9.9881	13.7871	15.7177	0.742466
AGR2	3.45687	0	0	0.465921
AGR3	0	0	0	0.336
AGRN	32.7352	38.8981	19.0973	0.161077
AGRP	21.2319	0.0410502	0.021362	0.481675
AGT	0.138971	0.0230527	0.0236834	0.436265
AGTPBP1	8.1701	11.9667	4.21547	0.141
AGTR1	0	0	0	0.479191
AGTR2	0	0	0	0.624353
AGTRAP	22.0843	24.9862	19.685	0.551562
AGXT	0.149149	0	0	0.26408
AGXT2	0.0990604	0	0	0.359102
AHCTF1	11.6967	8.20207	7.36854	0.209246
AHCY	62.7586	283.166	303.678	0.489362
AHCYL1	25.8746	44.6134	57.0887	0.473631
AHCYL2	6.55293	8.94059	11.9386	0.559363
AHDC1	14.7177	10.5868	10.1035	0.24363
AHI1	10.173	9.16969	4.52218	0.349271
AHNAK	59.8494	36.27	5.89979	0.0334804
AHNAK2	20.4335	10.4501	2.30639	0.0508817
AHR	18.6199	19.0823	14.6857	0.592765
AHRR	13.8582	5.81671	2.84757	0.619258
AHSA1	73.2681	142.789	164.623	0.275714
AHSA2	55.3737	10.6481	0.826716	0.864401
AHSG	1.21215	0.242845	0.172324	0.300064
AHSP	0	0.0321867	0	0.395257
AICDA	0	0.00582909	0	0.787402
AIDA	4.01385	2.96725	0.941678	0.694611
AIF1	2.55441	0.00958425	0.014435	0.152706
AIF1L	21.3409	22.0818	7.34687	0.844501
AIFM1	7.06342	20.3099	25.0192	0.131571
AIFM2	17.0428	16.537	28.6271	0.655692
AIFM3	14.8719	1.5961	0.344331	0.274921
AIG1	7.48989	11.3729	16.4172	0.16952
AIM1	7.90852	7.25424	6.30624	0.314638
AIM1L	5.63964	2.525	1.98667	0.0499523
AIM2	0	0	0	0.306604
AIMP1	12.0509	28.7549	62.0808	0.690798
AIMP2	30.6482	24.4975	51.7338	0.212469
AIP	29.7897	54.4188	101.71	0.173064
AIPL1	0.0499004	0	0.00454105	0.506678
AIRE	0.596363	0.0141683	0	0.288821
AJAP1	0.0718539	0	0	0.628279
AJUBA	34.4961	13.9243	14.7575	0.509427
AK1	10.4691	21.356	10.5134	0.74316
AK2	26.6532	23.6651	15.6802	0.515509
AK3	14.8241	13.9214	8.88223	0.821251
AK4	8.95355	10.1083	5.50196	0.907418
AK5	7.06903	0.0582504	0.0404546	0.378085
AK6	6.79684	20.7225	39.7857	0.518803
AK7	1.91501	1.56581	1.94441	0.342727
AK8	8.6492	1.22027	1.91743	0.317664
AK9	0.788994	0.577036	0.665313	0.0785222
AKAP1	20.1043	27.4445	15.8359	0.419168
AKAP10	14.5767	11.8186	4.8719	0.496067
AKAP11	10.8819	11.4152	4.67038	0.425101
AKAP12	76.5915	175.671	178.72	0.351348
AKAP13	15.4769	7.51495	5.45995	0.358518
AKAP14	1.73104	0.0866351	0.0178953	0.274123
AKAP17A	0	0.00496842	0	NA
AKAP2	0.780946	0.106619	0.057169	0.580304
AKAP3	7.09914	1.55816	1.08321	0.233832
AKAP4	0	0.0103698	0.0108623	0.106156
AKAP5	9.58576	0.173482	0.0330036	0.802528
AKAP6	1.02507	0.522684	0.205231	0.33022
AKAP7	1.53274	1.4233	0.757866	0.546085
AKAP8	28.8077	16.7548	23.0568	0.414056
AKAP8L	47.6256	53.6785	93.3605	0.117021
AKAP9	15.1301	8.41899	3.48221	0.0595362
AKIP1	20.7207	15.5788	22.1975	0.587696
AKIRIN1	26.1256	56.476	44.7721	0.788701
AKIRIN2	55.4574	26.189	29.1249	0.684783
AKNA	7.99285	5.91271	4.90619	0.415278
AKNAD1	1.26852	0.118651	0.11735	0.227833
AKR1A1	36.968	73.2766	87.8127	0.382911
AKR1B1	5.24455	22.0583	42.3878	0.321888
AKR1B10	0.504191	0.392382	0.936218	0.406015
AKR1B15	0	0.0100225	0	0.364923
AKR1C1	0.540748	0.876335	1.87466	0.297317
AKR1C2	0.279994	0.241443	0.47599	0.634416
AKR1C3	0.798513	1.46511	3.22226	0.117172
AKR1C4	0	0	0	0.187081
AKR1D1	0.142807	0.00548884	0	0.639114
AKR1E2	4.89909	0.767274	0.45335	0.397894
AKR7A2	18.9459	21.3834	28.366	0.588774
AKR7A3	4.13011	0.60137	0.241379	0.199839
AKT1	38.9272	76.2938	30.4897	0.55665
AKT1S1	84.442	27.7561	27.0622	0.6
AKT2	40.8978	21.7682	7.50215	0.727736
AKT3	8.75543	0.0233326	0.00666961	0.054216
AKTIP	5.69977	4.69762	2.90358	0.64994
ALAD	12.3802	9.36129	5.73653	0.688973
ALAS1	31.5983	62.419	93.8024	0.19168
ALAS2	8.33999	0.0502099	0.053535	0.14105
ALB	0.172233	0.155597	0	0.186916
ALCAM	9.0252	23.0407	31.8744	0.495999
ALDH16A1	12.4478	10.4495	14.5698	0.22537
ALDH18A1	14.4777	44.8806	41.5083	0.311291
ALDH1A1	0	0.0207943	0.0206676	0.365555
ALDH1A2	0	0.0645051	0.0407725	0.539352
ALDH1A3	123.654	189.896	234.981	0.574161
ALDH1B1	18.7738	29.1575	28.2825	0.494788
ALDH1L1	0.406954	0.143547	0.0898896	0.128344
ALDH1L2	5.91308	0.341837	0.1279	0.63271
ALDH2	7.9706	29.4484	52.7407	0.247087
ALDH3A1	2.19348	1.99915	2.55565	0.397606
ALDH3A2	27.0053	51.6575	51.2841	0.587144
ALDH3B1	22.2035	7.41559	9.91809	0.530181
ALDH3B2	0.631852	0.106619	0.0447476	0.570472
ALDH4A1	6.24445	7.36728	8.39548	0.473052
ALDH5A1	4.05866	6.07887	5.81888	0.682012
ALDH6A1	3.72201	5.44102	8.8647	0.635238
ALDH7A1	17.5889	17.8875	30.5948	0.655997
ALDH8A1	4.52216	0.837744	0.272489	0.428851
ALDH9A1	18.6612	33.1587	53.4794	0.3784
ALDOA	157.946	376.519	503.433	0.610922
ALDOB	2.43274	0.0373703	0.00672734	0.549876
ALDOC	41.0155	127.349	258.125	0.338583
ALG1	9.55792	3.37269	4.99307	0.646162
ALG10	4.7392	1.37243	1.44224	0.54621
ALG10B	2.2518	1.21803	0.764248	0.590034
ALG11	1.69739	1.4324	1.74235	0.424561
ALG12	18.9927	14.9351	14.5684	0.383059
ALG13	13.26	6.91759	5.19829	0.107352
ALG14	4.19757	7.21086	9.36733	0.373857
ALG1L	2.88247	0.262619	0.130648	0.325733
ALG1L2	4.36647	0.101883	0.0568052	0.334365
ALG2	18.9525	16.1591	23.7914	0.529274
ALG3	40.6905	31.6646	50.1585	0.237861
ALG5	15.754	32.7308	43.205	0.198681
ALG6	11.9194	6.28888	6.2062	0.548799
ALG8	13.4425	17.2733	25.9312	0.0516351
ALG9	7.68481	4.27676	4.74365	0.645761
ALK	6.88237	0.0182935	0.0139961	0.224262
ALKBH1	9.08038	9.71557	12.8637	0.548549
ALKBH2	45.8374	41.4226	24.8487	0.345865
ALKBH3	13.5842	14.7222	9.22862	0.453155
ALKBH4	11.1926	6.69565	7.99635	0.572843
ALKBH5	30.2429	44.6355	18.1874	0.655695
ALKBH6	72.9575	16.7216	12.7388	0.176415
ALKBH7	27.3778	13.9848	16.3706	0.501878
ALKBH8	6.1951	5.89615	2.96209	0.500861
ALLC	0	0.0206022	0	0.187673
ALMS1	7.02422	3.26438	1.19425	0.0325801
ALOX12	11.6328	0.317435	0.0233436	0.156489
ALOX12B	11.7254	1.20156	1.35392	0.159472
ALOX15	1.0779	0.621501	0.905349	0.26006
ALOX15B	0.901323	0.24992	0.117874	0.253039
ALOX5	2.2013	0.238802	0.144833	0.210465
ALOX5AP	0.0706071	0.012824	0.0690435	0.451181
ALOXE3	10.3403	3.34829	6.28694	0.251303
ALPI	0.0273888	0	0	0.516188
ALPK1	5.98319	5.70276	4.91074	0.310421
ALPK2	0.216261	0.059899	0.0525181	0.108219
ALPK3	2.25539	0.418048	0.183594	0.475955
ALPL	0.126352	0.582864	0.365888	0.394453
ALPP	0.972988	0.137639	0.295036	0.459778
ALPPL2	0.692611	0.12931	0.169128	0.360064
ALS2	11.5013	9.85411	7.50355	0.233425
ALS2CL	17.5163	9.02356	3.53028	0.397897
ALS2CR11	0.486805	0	0	0.0332118
ALS2CR12	4.80712	0.0476696	0	0.3629
ALX1	0	0	0	0.243619
ALX3	12.5047	2.64825	2.55196	0.303789
ALX4	5.42803	0.0261887	0.00298583	0.774424
ALYREF	81.4094	135.801	189.919	0.278031
AMACR	2.53508	0.221573	0.316784	0.423926
AMBN	0.179163	0.0239011	0	0.33017
AMBP	5.11809	0.139304	0.0455563	0.263084
AMBRA1	11.4236	6.14207	6.59805	0.282497
AMD1	43.7656	29.3058	15.1949	0.723051
AMDHD1	4.36936	2.30116	2.11958	0.401685
AMDHD2	16.3862	4.66285	3.28122	0.129216
AMELX	0	0	0	0.263473
AMELY	0	0	0	0.281796
AMER1	6.12041	1.32934	0.699713	0.596707
AMER2	0	0	0	0.810184
AMER3	0	0	0.00252094	0.601019
AMFR	17.3838	46.7919	42.6127	0.464167
AMH	62.6631	5.46183	1.25031	0.167493
AMHR2	0.303999	0.0591371	0.0481012	0.0772947
AMIGO1	3.86104	0	0	0.401457
AMIGO2	1.55349	0.795387	0.630646	0.603645
AMIGO3	47.9858	1.55297	0.852612	0.491252
AMMECR1	4.93451	5.85553	4.79375	0.830879
AMMECR1L	21.6551	17.0927	8.43499	0.805276
AMN	10.8547	0.199257	0.0353527	0.127168
AMN1	6.32121	18.8973	20.9289	0.555278
AMOT	1.74221	2.39476	1.45165	0.559708
AMOTL1	15.7101	18.902	16.872	0.681298
AMOTL2	50.9634	45.6498	81.6766	0.473463
AMPD1	1.12498	0.00618236	0.0160946	0.0274314
AMPD2	14.8792	20.2342	22.9334	0.285415
AMPD3	10.1998	2.57743	2.17622	0.395476
AMPH	0.148089	0	0	0.391419
AMT	33.9533	2.86024	0.398946	0.361944
AMTN	0	0	0	0.37674
AMY1A	0	0	0	0.0807382
AMY1B	0	0	0	0.0553137
AMY1C	0	0	0	0.0586022
AMY2A	0	0	0	0.0869565
AMY2B	2.25875	1.05659	0.0882131	0.316236
AMZ1	6.97124	0.0316393	0.0157957	0.669323
AMZ2	56.5825	90.8604	35.7225	0.454545
ANAPC1	5.77715	5.56124	2.57686	0.246122
ANAPC10	12.1361	7.2548	8.0153	0.679467
ANAPC11	41.9217	43.6203	25.5549	0.580905
ANAPC13	14.8812	30.4036	15.9472	0.879479
ANAPC15	19.0346	5.0842	2.25838	0.704259
ANAPC16	18.4889	37.3669	17.8253	0.907537
ANAPC2	32.282	22.2747	23.2932	0.0866667
ANAPC4	16.4991	14.5769	18.6147	0.0927103
ANAPC5	28.3953	56.6222	39.9561	0.170937
ANAPC7	19.1535	17.4912	25.9056	0.342481
ANG	3.58068	1.71073	2.25351	0.666918
ANGEL1	13.362	15.008	13.463	0.511068
ANGEL2	11.5623	5.80198	2.75191	0.576967
ANGPT1	0	0.00722968	0	0.655602
ANGPT2	4.12683	0.0295816	0.0116056	0.717486
ANGPT4	0.140038	0.136884	0.134774	0.214472
ANGPTL1	4.40547	0.0222251	0.00460252	0.584602
ANGPTL2	1.26908	0.0212165	0.0685353	0.585946
ANGPTL3	1.49377	0.00551897	0	0.532362
ANGPTL4	35.1007	11.3214	16.1832	0.36063
ANGPTL5	1.10715	0	0	0.508446
ANGPTL6	18.9367	0.201388	0.250234	0.240711
ANGPTL7	5.50892	0.0143997	0	0.546725
ANHX	0	0	0	0.355807
ANK1	0.953478	0.26699	0.255442	0.300291
ANK2	1.12976	0.333601	0.168904	0.171682
ANK3	1.23268	0.873577	0.758794	0.199437
ANKAR	4.05001	0.126295	0.0475405	0.0258152
ANKDD1A	14.7404	3.58272	2.23194	0.496787
ANKDD1B	8.68183	0.205128	0.0471498	0.37931
ANKEF1	14.1371	6.59554	4.53545	0.394697
ANKFN1	0.761631	0.890561	1.03552	0.0564716
ANKFY1	17.4289	12.1346	9.18849	0.541768
ANKH	15.8882	8.00543	3.14641	0.820154
ANKHD1	1.13806	0.983551	1.44607	0.070331
ANKHD1-EIF4EBP3	0.200111	0.133311	0.146696	0.0596479
ANKIB1	10.2436	19.688	7.56462	0.462753
ANKK1	1.71115	0.351964	0.0977832	0.0975226
ANKLE1	18.3188	4.92983	4.11176	0.325668
ANKLE2	30.2114	25.6167	21.1049	0.372155
ANKMY1	4.59906	1.09059	0.377446	0.091671
ANKMY2	11.0194	10.472	13.9135	0.482192
ANKRA2	17.2775	19.07	9.00157	0.572793
ANKRD1	3.51817	0.115993	0.0836538	0.515198
ANKRD10	48.5438	32.9561	26.4618	0.411309
ANKRD11	33.1021	26.12	10.7856	0.136377
ANKRD12	17.3836	5.63299	2.44759	0.467779
ANKRD13A	20.5214	16.6645	8.64333	0.547083
ANKRD13B	15.8938	10.3565	6.54464	0.408131
ANKRD13C	14.1025	10.6986	4.57047	0.713605
ANKRD13D	40.9559	17.4243	6.88521	0.142732
ANKRD16	13.9539	3.66402	2.26701	0.589462
ANKRD17	20.0684	20.2453	18.0412	0.164565
ANKRD18A	9.80722	2.26723	1.42231	0.203852
ANKRD18B	0.0873995	0.0249627	0.0206361	0.192646
ANKRD2	4.79934	0.123233	0.267434	0.11332
ANKRD20A1	0	0	0	0.296782
ANKRD20A2	0	0	0	0.383936
ANKRD20A3	0	0	0	0.123919
ANKRD20A4	0.593135	0.184012	0.0457712	0.297981
ANKRD22	2.31357	2.12221	1.81002	0.856139
ANKRD23	28.6693	1.59089	0.405797	0.645624
ANKRD24	4.16744	1.40146	0.947914	0.146051
ANKRD26	12.1359	1.41302	0.537614	0.243251
ANKRD27	14.1307	21.3777	13.334	0.292612
ANKRD28	16.0441	18.9435	11.6156	0.480211
ANKRD29	7.74356	7.20105	5.63579	0.73133
ANKRD30A	0.0203567	0	0	0.0867196
ANKRD30B	0	0	0	0.0955166
ANKRD31	2.52124	0.0979619	0.0364773	0.0690855
ANKRD33	0	0.0306572	0.0109497	0.274682
ANKRD33B	3.90669	2.91336	1.12176	0.841209
ANKRD34A	13.8118	0.304249	0.103307	0.58804
ANKRD34B	0.0683642	0	0	0.608132
ANKRD34C	0.0330646	0	0.00413038	0.704093
ANKRD35	0.141742	0.0376628	0.00485297	0.107047
ANKRD36	9.98844	0.421662	0.0949663	0.0709955
ANKRD36B	4.78226	0.268258	0.0677891	0.321918
ANKRD36C	7.25039	0.338962	0.164451	0.203171
ANKRD37	39.1487	3.43947	2.88234	0.490364
ANKRD39	17.228	16.6809	13.2406	0.388641
ANKRD40	29.5339	40.7292	20.799	0.735188
ANKRD42	5.52142	3.09158	1.66324	0.180743
ANKRD44	1.70151	0.498909	0.308859	0.484571
ANKRD45	0.424073	0.327433	0.125204	0.701235
ANKRD46	12.3435	6.44766	5.05301	0.417319
ANKRD49	10.8649	5.86353	2.00283	0.623622
ANKRD50	14.4388	9.22403	5.30088	0.512675
ANKRD52	25.0035	14.0239	8.66905	0.627079
ANKRD53	8.14239	0.0294923	0	0.190094
ANKRD54	23.092	12.894	6.58341	0.571224
ANKRD55	0.107605	0.0481639	0.0195846	0.2632
ANKRD6	13.7119	3.81133	1.17299	0.632581
ANKRD60	0.603972	0	0	0.696214
ANKRD61	13.1571	0.615022	0.267853	0.118763
ANKRD62	0.566391	0.0792275	0.00818164	0.418762
ANKRD63	10.6965	0.665982	0.213917	0.00262467
ANKRD65	4.55595	0.0766691	0.0176659	0.453923
ANKRD66	0	0.0155985	0	0.287606
ANKRD7	0	0	0	0.438467
ANKRD9	17.2166	13.5489	3.92749	0.415129
ANKS1A	11.4267	14.7057	17.5124	0.464336
ANKS1B	0.388428	0.00210094	0.00421066	0.15338
ANKS3	21.0471	6.75191	4.05514	0.3085
ANKS4B	0.564368	0.00567364	0.00770928	0.569511
ANKS6	12.7819	7.86354	3.03888	0.634392
ANKUB1	0.120233	0.00666705	0	0.340073
ANKZF1	34.3812	26.3427	25.3409	0.174061
ANLN	34.4487	44.4231	37.6039	0.29618
ANO1	27.7444	49.4622	41.8414	0.364964
ANO10	4.55339	8.96439	8.11506	0.264191
ANO2	0.0629861	0.036551	0.0231726	0.191068
ANO3	0	0	0.00274942	0.504212
ANO4	0.0212038	0.0224392	0.0245935	0.322535
ANO5	1.66897	0.672271	0.34881	0.5888
ANO6	11.3114	20.0286	11.8635	0.1124
ANO7	8.65767	0.182599	0.045831	0.298786
ANO8	38.3665	7.74057	5.28925	0.109827
ANO9	34.247	23.7071	4.60681	0.184
ANOS1	0.0284039	0.00257942	0	0.676908
ANP32A	24.3616	66.6932	100.644	0.69708
ANP32B	54.6958	95.7675	73.0847	0.534035
ANP32C	1.47614	12.2251	21.0654	0.00425532
ANP32D	0.828309	5.81011	12.3114	0.00757576
ANP32E	28.0791	53.0773	34.7079	0.745567
ANPEP	0.84112	0.0565698	0.0457699	0.205205
ANTXR1	7.44812	11.8937	9.51984	0.58978
ANTXR2	6.85638	5.45191	8.56273	0.808454
ANTXRL	0.130125	0.00721558	0	0.171554
ANXA1	80.3054	450.731	1128.28	0.324219
ANXA10	1.91783	0.539101	0.497187	0.328265
ANXA11	23.2351	45.6601	58.4646	0.508405
ANXA13	0.0562907	0.0102238	0	0.327684
ANXA2	133.132	271.427	530.265	0.306291
ANXA2R	6.94888	0.322367	0.209307	0.542654
ANXA3	20.4914	97.1728	158.453	0.401112
ANXA4	12.644	40.6597	75.2857	0.55042
ANXA5	45.0752	287.105	621.894	0.399625
ANXA6	13.7482	50.0268	79.7925	0.31236
ANXA7	17.0721	61.1996	112.054	0.335753
ANXA8	0	0	0	0.644301
ANXA8L1	0	0	0	0.505197
ANXA9	4.12186	1.064	0.973414	0.432566
AOAH	0.0932106	0.00581727	0	0.193586
AOC1	0.908704	0.745523	0.733263	0.0734055
AOC2	44.7793	4.73464	2.59623	0.148968
AOC3	3.90722	1.69534	0.459853	0.419596
AOX1	1.26385	0.105516	0.133119	0.186296
AP1AR	18.316	31.6771	13.5532	0.688446
AP1B1	12.897	30.5493	36.1022	0.318573
AP1G1	20.2874	27.6447	28.895	0.638581
AP1G2	36.3132	21.7107	7.31177	0.1239
AP1M1	18.7145	24.5086	43.4033	0.454203
AP1M2	19.852	72.1702	150.045	0.274331
AP1S1	36.8106	96.6425	143.263	0.634541
AP1S2	6.13301	6.87942	4.34767	0.793903
AP1S3	23.4163	37.8293	20.8722	0.876021
AP2A1	16.8443	44.759	50.0988	0.162332
AP2A2	11.0332	22.0338	30.7795	0.39433
AP2B1	30.1159	93.5426	96.4582	0.504945
AP2M1	45.9734	155.277	59.7071	0.32732
AP2S1	30.1296	81.7658	58.8239	0.41547
AP3B1	13.2752	28.1646	28.3514	0.186466
AP3B2	0.613783	0.179653	0.185155	0.127806
AP3D1	25.8779	51.1047	45.5593	0.279074
AP3M1	46.2595	15.8038	20.5531	0.761279
AP3M2	19.2795	11.0544	11.1357	0.658311
AP3S1	24.5261	174.788	228.4	0.550815
AP3S2	5.68018	0.379329	0.159618	0.884685
AP4B1	11.5724	3.39092	2.98389	0.362748
AP4E1	5.88452	4.33262	1.80101	0.49366
AP4M1	16.7914	12.4325	17.2754	0.272484
AP4S1	14.586	0.945912	0.292698	0.739364
AP5B1	70.2079	10.2974	8.25868	0.600607
AP5M1	9.42849	8.30496	3.20463	0.52504
AP5S1	19.6874	4.30978	2.41118	0.693878
AP5Z1	14.0386	4.05444	4.61026	0.561334
APAF1	9.28822	4.38577	1.34776	0.479349
APBA1	0.0949798	0.0340177	0.0294074	0.618621
APBA2	2.59791	0.123275	0.0515633	0.382183
APBA3	23.8472	12.9864	8.22583	0.200649
APBB1	4.48335	4.43577	3.88315	0.18833
APBB1IP	0	0.00617614	0	0.242321
APBB2	12.6824	12.8284	7.45547	0.728915
APBB3	27.6286	8.213	2.16542	0.314643
APC	14.5292	13.2928	4.92936	0.20765
APC2	30.5499	0.718051	0.387119	0.319377
APCDD1	0	0	0	0.398126
APCDD1L	10.7254	0.0195909	0.00824061	0.484726
APCS	0	0	0	0.281418
APEH	48.2046	69.6445	96.5349	0.203771
APELA	0	0	0	0.938215
APEX1	113.148	196.3	209.094	0.385705
APEX2	33.9799	22.8036	42.5908	0.258234
APH1A	27.6145	60.87	41.7859	0.5
APH1B	4.21476	2.81522	3.81176	0.816122
API5	13.5894	29.1151	22.2039	0.573368
APIP	2.80144	10.3673	9.92838	0.43148
APITD1	0.549541	1.40703	0.54969	0.436776
APITD1-CORT	0	0	0	0.384472
APLF	3.01395	1.28945	1.58975	0.601715
APLN	0.711453	0.134891	0.0739531	0.92835
APLNR	0	0.00383766	0.00421066	0.705882
APLP1	12.007	28.3306	44.4597	0.202857
APLP2	35.1599	135.95	213.608	0.381513
APMAP	21.8236	94.9839	138.131	0.438091
APOA1	7.81072	0.0515464	0.0545837	0.107023
APOA2	1.95071	0	0	0.365751
APOA4	0	0	0	0.186301
APOA5	2.94851	0	0.00844748	0.431677
APOB	0.0105282	0	0.00346729	0.0305927
APOBEC1	0	0	0	0.215947
APOBEC2	10.8053	0.135591	0.0336868	0.588739
APOBEC3A	0	0.0206022	0.0113023	0.586565
APOBEC3A_B	0	0	0	0.458749
APOBEC3B	5.11697	8.12123	20.1782	0.254876
APOBEC3C	46.7299	42.501	50.0213	0.486023
APOBEC3D	20.8562	3.0414	0.883622	0.537355
APOBEC3F	27.604	8.60871	8.84925	0.709799
APOBEC3G	5.30116	5.0125	5.51143	0.371865
APOBEC3H	2.9137	2.08512	2.50411	0.4363
APOBEC4	1.35233	0.00593506	0.00587492	0.603672
APOBR	0.393297	0.029107	0.0521555	0.13212
APOC1	9.5108	8.36119	7.36268	0.45987
APOC2	0	0	0	0.584362
APOC3	0.447166	0	0	0.442777
APOC4	0	0	0	0.380488
APOD	0.816534	0.768961	1.1759	0.49823
APOE	10.2715	30.9015	63.0583	0.183562
APOF	17.3274	0.0194044	0.0132642	0.420959
APOH	0	0	0	0.138218
APOL1	0.244009	0.108616	0.118023	0.580825
APOL2	21.7743	2.90456	2.27648	0.634754
APOL3	0.196314	0.0155487	0.00796318	0.62625
APOL4	0	0	0	0.636896
APOL5	5.58171	0.0218249	0.0227147	0.0960334
APOL6	0.167576	0.441948	0.273776	0.898511
APOLD1	7.33026	0.785773	0.285141	0.80829
APOM	43.4901	0.633381	0.347112	0.372527
APOO	6.04891	16.7574	25.2674	0.473871
APOOL	3.78691	6.49958	6.12512	0.875677
APOPT1	8.73652	8.66598	10.1224	0.609646
APP	43.4186	203.309	327.964	0.36538
APPBP2	15.26	16.1041	15.0358	0.729958
APPL1	9.05366	10.327	5.67606	0.64901
APPL2	20.1281	10.2017	9.03558	0.34746
APRT	241.918	236.187	398.179	0.330855
APTX	35.7762	23.382	16.9849	0.392256
AQP1	1.42763	0.731077	0.465213	0.630517
AQP10	1.86438	0	0.00911253	0.495812
AQP11	25.5883	0.529655	0.334152	0.622387
AQP12A	0.385315	0.01521	0	0.183579
AQP12B	0	0	0	0.17325
AQP2	0.499176	0	0	0.805456
AQP3	2.34088	3.90806	7.06739	0.531801
AQP4	0.074182	0.00312181	0.00625668	0.811386
AQP5	0.636177	0.0089241	0	0.564384
AQP6	13.234	0.0718144	0.11516	0.681236
AQP7	2.04227	0.0248099	0.0259881	0.183121
AQP8	1.00129	0.202268	0.105944	0.401376
AQP9	0.157788	0.00492379	0	0.707051
AQR	12.1761	13.7237	15.4169	0.123031
AR	0.041152	0.0119843	0.00602345	0.728548
ARAF	12.9868	4.76298	1.2343	0.216683
ARAP1	16.1545	21.1344	15.4405	0.139391
ARAP2	7.65377	7.90671	2.64663	0.305623
ARAP3	10.5747	8.59064	9.00049	0.119726
ARC	102.719	18.8622	22.5695	0.597015
ARCN1	29.5265	95.0037	143.284	0.618182
AREG	23.3334	5.60936	9.23203	0.203762
AREL1	14.2346	27.9971	11.1371	0.546556
ARF1	49.095	245.011	372.95	0.752957
ARF3	28.046	69.738	38.3716	0.84648
ARF4	44.1674	127.726	111.826	0.689655
ARF5	32.0466	146.272	286.118	0.507299
ARF6	89.1154	65.34	31.4972	0.866717
ARFGAP1	48.4383	44.4303	49.4514	0.479293
ARFGAP2	38.9061	21.3991	22.8191	0.482793
ARFGAP3	6.79617	4.6344	1.88897	0.453583
ARFGEF1	20.0848	11.4963	4.63336	0.232249
ARFGEF2	17.0482	13.0281	3.94442	0.405264
ARFGEF3	2.22897	1.65581	0.672506	0.561148
ARFIP1	9.47716	17.3561	17.898	0.65356
ARFIP2	70.9409	30.7597	19.1026	0.708268
ARFRP1	86.6239	12.2767	23.6237	0.747943
ARG1	5.32371	0.072701	0	0.338235
ARG2	17.6686	26.7586	59.292	0.463636
ARGFX	0.0293521	0	0	0.813425
ARGLU1	42.2148	48.8484	35.9121	0.532267
ARHGAP1	14.5409	14.114	20.8138	0.617818
ARHGAP10	11.1565	13.9853	13.5004	0.228403
ARHGAP11A	20.314	14.8507	5.27292	0.468441
ARHGAP11B	16.0591	2.31915	0.416945	0.212389
ARHGAP12	22.0753	24.503	16.1111	0.50284
ARHGAP15	0	0	0	0.189881
ARHGAP17	11.4997	19.9693	25.217	0.246794
ARHGAP18	22.4885	53.9222	38.3456	0.431552
ARHGAP19	4.81457	9.42125	6.34739	0.718419
ARHGAP20	0.0779959	0.00453716	0.00326196	0.412638
ARHGAP21	7.0988	9.52292	3.52835	0.18041
ARHGAP22	5.84618	3.01992	1.27497	0.331218
ARHGAP23	13.0036	14.5759	12.9494	0.242635
ARHGAP24	1.09127	1.32684	1.93817	0.416305
ARHGAP25	0.043585	0	0	0.308707
ARHGAP26	11.0608	6.94188	4.47294	0.729897
ARHGAP27	22.4459	15.0426	11.3355	0.399045
ARHGAP28	0	0.00294458	0	0.690833
ARHGAP29	44.9587	60.2291	32.7554	0.585061
ARHGAP30	29.904	0.624361	0.177839	0.253559
ARHGAP31	3.75364	0.754484	0.52023	0.463795
ARHGAP32	8.92251	6.69777	3.09787	0.368562
ARHGAP33	10.6092	4.70326	1.01247	0.122699
ARHGAP35	15.6923	20.9177	8.82761	0.494037
ARHGAP36	0.0481283	0	0.00528344	0.404014
ARHGAP39	24.0985	12.3121	11.0523	0.365844
ARHGAP4	22.8008	24.7816	15.5253	0.122776
ARHGAP40	11.463	2.61446	2.07688	0.287526
ARHGAP42	2.27637	1.83893	1.07395	0.448232
ARHGAP44	18.2019	3.7597	1.16884	0.423402
ARHGAP5	11.7169	7.31219	3.10528	0.53082
ARHGAP6	0.256025	0.00974647	0.00254412	0.342323
ARHGAP8	0.898772	0.298121	0.332084	0.193043
ARHGAP9	0.380739	0.0255417	0.0239882	0.208739
ARHGDIA	244.62	174.588	94.9986	0.471872
ARHGDIB	2.87016	3.2616	1.64386	0.504112
ARHGDIG	1.17237	0.0172893	0	0.283439
ARHGEF1	32.0394	40.1145	57.4858	0.164363
ARHGEF10	16.5886	20.684	15.441	0.278207
ARHGEF10L	4.44443	4.88068	2.33561	0.146195
ARHGEF11	16.2897	13.5692	6.15055	0.319785
ARHGEF12	17.0936	32.1108	10.4548	0.518559
ARHGEF15	0.112265	0	0.00384374	0.405794
ARHGEF16	13.1438	20.1294	19.1008	0.267562
ARHGEF17	20.142	8.07237	5.34783	0.207859
ARHGEF18	10.2444	12.2308	12.4642	0.401123
ARHGEF19	44.466	30.9915	23.5846	0.205678
ARHGEF2	19.2908	27.0487	40.7793	0.285248
ARHGEF25	6.99126	2.93869	0.743042	0.132722
ARHGEF26	13.209	3.36718	1.94552	0.517362
ARHGEF28	7.06522	7.60764	6.8291	0.178089
ARHGEF3	7.94735	14.208	13.7083	0.410658
ARHGEF33	2.69533	0.0445179	0.0255782	0.393587
ARHGEF35	0.7831	1.68515	1.06796	0.413096
ARHGEF37	8.1688	4.15845	2.17079	0.583762
ARHGEF38	4.99155	0.362716	0.314248	0.513052
ARHGEF39	44.7394	5.71811	4.28878	0.732926
ARHGEF4	24.5514	10.8818	7.03727	0.37344
ARHGEF40	10.0448	2.92004	1.80343	0.230409
ARHGEF5	3.99763	3.98214	2.62003	0.127004
ARHGEF6	0.81511	0.786748	0.366427	0.532983
ARHGEF7	12.3927	12.6333	11.2334	0.327335
ARHGEF9	6.27365	4.39945	1.78396	0.589015
ARID1A	45.8893	21.8314	22.6695	0.201514
ARID1B	12.3004	6.98451	4.99419	0.299958
ARID2	11.4491	7.75817	4.54118	0.349752
ARID3A	8.72704	9.24379	5.04051	0.366904
ARID3B	9.86814	4.53914	3.03291	0.606224
ARID3C	1.58843	0.429831	0.51659	0.00242131
ARID4A	6.359	4.18354	2.81762	0.346674
ARID4B	14.8193	10.7405	8.86516	0.384519
ARID5A	17.4909	7.9979	6.5687	0.192203
ARID5B	6.57086	2.44348	1.73666	0.532871
ARIH1	27.2129	27.8038	22.6129	0.681775
ARIH2	25.0439	31.0501	12.4485	0.635894
ARIH2OS	25.7568	0.454685	0.445194	0.455569
ARL1	11.8594	33.1147	32.2626	0.832459
ARL10	4.01899	0.0333563	0.0228874	0.695634
ARL11	0.815888	0.0250232	0.0308966	0.843617
ARL13A	5.12183	0.104649	0.0106184	0.235524
ARL13B	6.20568	4.86543	3.83495	0.677104
ARL14	10.6044	0.472475	0.28176	0.552795
ARL14EP	12.44	15.7079	15.4166	0.671993
ARL14EPL	0.650594	11.979	10.1909	0.28972
ARL15	4.23168	9.94384	11.4437	0.753821
ARL16	46.0403	28.4198	24.0815	0.510356
ARL17A	0.726101	0.057974	0.048309	0.0218807
ARL17B	0	0	0	0.130636
ARL2	8.09071	28.9834	61.4993	0.436735
ARL2BP	22.4394	34.3273	16.17	0.767143
ARL3	16.2334	18.3735	28.8338	0.85906
ARL4A	46.04	14.2232	8.8285	0.824971
ARL4C	83.8124	52.0721	22.4894	0.806082
ARL4D	61.0597	12.3403	10.2471	0.619558
ARL5A	12.5094	26.6336	10.2707	0.830546
ARL5B	11.3288	18.9688	10.6572	0.850376
ARL5C	0.348576	0.0173076	0	0.42933
ARL6	3.15697	2.44143	1.33078	0.749664
ARL6IP1	38.2862	122.715	100.556	0.731007
ARL6IP4	54.5123	44.745	22.8548	0.205772
ARL6IP5	10.517	25.2107	30.2498	0.734962
ARL6IP6	21.8126	16.9194	12.1446	0.760085
ARL8A	18.0488	32.389	28.4911	0.689136
ARL8B	13.3975	27.0935	25.1896	0.813065
ARL9	15.762	0.132026	0	0.558612
ARMC1	12.3846	26.2659	12.2739	0.721893
ARMC10	12.4422	12.4059	5.63956	0.609339
ARMC12	1.36305	0.867195	0.309826	0.10049
ARMC2	3.19165	1.21593	0.660621	0.303801
ARMC3	1.3337	0.991532	1.4019	0.273519
ARMC4	0.680453	0.891497	1.21803	0.140585
ARMC5	19.137	4.36223	6.75657	0.0802934
ARMC6	16.2596	18.3028	19.8339	0.3959
ARMC7	75.4221	18.1064	15.4727	0.55528
ARMC8	9.1779	6.91866	4.97327	0.421211
ARMC9	6.49224	3.39468	3.25823	0.639037
ARMCX1	0	0	0	0.362869
ARMCX2	0	0	0	0.346883
ARMCX3	16.97	14.7991	12.5261	0.671861
ARMCX4	0.0352326	0.00313397	0	0.548145
ARMCX5	8.11759	4.78812	5.40537	0.450787
ARMCX5-GPRASP2	0.264728	0.134502	0.0905644	0.361929
ARMCX6	9.17588	6.0848	3.92047	0.535124
ARMS2	0	0.0204054	0	0.602723
ARMT1	6.34234	16.1043	18.3399	0.49174
ARNT	12.6048	16.186	17.0769	0.509812
ARNT2	1.80996	1.64289	1.07452	0.672004
ARNTL	18.8064	26.9403	18.9439	0.332534
ARNTL2	6.9513	8.50033	2.40191	0.739253
ARPC1A	17.3981	86.3987	68.0562	0.309272
ARPC1B	46.9661	123.876	110.066	0.271065
ARPC2	37.7191	144.252	130.409	0.427116
ARPC3	28.1961	79.1372	81.5161	0.439664
ARPC4	17.4178	38.286	47.8241	0.730418
ARPC4-TTLL3	0	0	0	0.529722
ARPC5	30.1784	69.3387	38.6193	0.778523
ARPC5L	55.0257	64.5779	55.5977	0.552195
ARPIN	7.10109	2.47005	1.35813	0.8049
ARPP19	25.4429	48.5222	16.8584	0.931521
ARPP21	0.0216308	0	0.00237459	0.35865
ARR3	7.31192	0.160356	0	0.110772
ARRB1	33.2064	6.48653	5.8107	0.833289
ARRB2	18.5835	41.9388	43.2413	0.341728
ARRDC1	72.2527	58.0895	103.746	0.187109
ARRDC2	17.2469	13.5578	12.5004	0.448896
ARRDC3	45.9594	11.5488	4.00193	0.701514
ARRDC4	0.77054	0.310393	0.179412	0.691665
ARRDC5	0.819729	0.0381707	0	0.373626
ARSA	24.4587	4.77866	3.62802	0.646118
ARSB	5.4878	1.49062	1.05119	0.669963
ARSD	6.89725	4.05647	4.02318	0.656762
ARSE	0.0336098	0	0	0.134183
ARSF	0	0	0.00694787	0.246488
ARSG	26.9326	5.57875	3.96797	0.446203
ARSH	0	0.0466608	0.0132642	0.0017762
ARSI	0.395657	0.128865	0.111357	0.461004
ARSJ	2.64581	0.621029	0.331525	0.615861
ARSK	3.90406	5.68149	8.25429	0.519283
ART1	12.3673	0.0352417	0	0.252287
ART3	5.52392	0	0.00944476	0.324653
ART4	3.5457	0	0	0.31291
ART5	4.8412	3.49273	4.72619	0.408175
ARTN	25.7076	13.8524	7.58286	0.648148
ARV1	12.9192	2.64522	2.33454	0.43737
ARVCF	29.1846	9.06771	4.28121	0.284936
ARX	2.95917	0.101159	0.182284	0.413361
AS3MT	1.80094	0.00603194	0	0.544201
ASAH1	22.3176	33.9583	36.5407	0.44497
ASAH2	0	0.00615168	0	0.0322581
ASAH2B	4.11155	1.7715	0.800547	0.240798
ASAP1	16.2244	24.5824	13.3606	0.450205
ASAP2	23.127	24.5334	13.9136	0.472101
ASAP3	5.85117	8.48092	8.67367	0.342004
ASB1	10.4134	9.65596	4.81652	0.85292
ASB10	0.128439	0	0	0.165011
ASB11	0.2401	0.00546893	0	0.610477
ASB12	0.552992	0.247547	0.327945	0.262181
ASB13	12.1284	12.5906	10.9327	0.674145
ASB14	16.1543	0.143877	0.0756408	0.440911
ASB15	0.432589	0.00490431	0	0.418398
ASB16	26.4464	0.466971	0.0752582	0.364656
ASB17	0.377309	0	0	0.200542
ASB18	3.95489	0.128558	0.0392892	0.00214133
ASB2	0.713894	0.0582903	0.0263161	0.262905
ASB3	7.56422	0.839356	1.13123	0.448545
ASB4	0.538893	0.191282	0.0646405	0.589079
ASB5	0.157372	0.0260849	0.0215524	0.67415
ASB6	54.2726	10.1792	7.5332	0.726742
ASB7	5.47444	5.95767	2.34182	0.781481
ASB8	31.677	6.64738	6.20138	0.669346
ASB9	1.79564	1.95981	0.988537	0.541788
ASCC1	26.7308	18.9754	25.2225	0.615144
ASCC2	14.7606	34.8011	37.5635	0.195537
ASCC3	10.1788	10.1982	7.21447	0.135892
ASCL1	0.1558	0	0.00657026	0.714976
ASCL2	4.03041	0	0	0.686858
ASCL3	1.28517	0.0501123	0	0.164615
ASCL4	0	0	0	0.770354
ASCL5	21.9676	0.916758	0.409053	0.564789
ASF1A	24.2951	12.6794	10.3011	0.755981
ASF1B	47.4794	43.0822	29.8537	0.649913
ASGR1	3.01919	2.61942	3.04591	0.419162
ASGR2	0.0962878	0.00963391	0.0145098	0.395725
ASH1L	14.5251	8.19255	3.38195	0.244777
ASH2L	22.1553	19.9602	24.5584	0.324144
ASIC1	17.4269	7.11964	3.50235	0.47973
ASIC2	0.0209953	0	0	0.270194
ASIC3	13.5295	2.14867	0.620843	0.261884
ASIC4	53.9292	2.39129	0.593574	0.317511
ASIC5	0	0	0	0.10461
ASIP	57.4066	1.55919	0.876231	0.321918
ASL	23.189	22.9879	26.5397	0.342776
ASMT	0	0	0	NA
ASMTL	0	0	0	NA
ASNA1	25.801	65.6419	55.1684	0.184375
ASNS	21.068	123.523	289.706	0.333729
ASNSD1	15.087	25.7555	13.1069	0.219344
ASPA	0.181398	0	0	0.366824
ASPDH	57.3501	0.246295	0.0519349	0.249801
ASPG	8.72714	0.0318077	0.0113606	0.128296
ASPH	29.5095	52.3415	52.7031	0.255547
ASPHD1	19.8937	4.29259	2.91684	0.20839
ASPHD2	8.48896	4.72152	2.64091	0.665862
ASPM	23.011	7.41305	2.19928	0.0419728
ASPN	3.2003	0.0117867	0	0.548336
ASPRV1	1.85071	0.539612	0.11909	0.526679
ASPSCR1	19.2426	18.0547	19.9086	0.0865882
ASRGL1	4.14109	4.84407	2.54211	0.618024
ASS1	12.0007	69.0272	127.166	0.331169
ASTE1	17.8634	1.74235	1.41315	0.238696
ASTL	0.64457	0.110453	0.204462	0.00231481
ASTN1	0.0695232	0	0.0105909	0.069695
ASTN2	2.92629	1.52155	0.725654	0.0591947
ASUN	13.9851	38.252	29.909	0.288306
ASXL1	30.0369	29.172	17.8818	0.325387
ASXL2	15.6965	8.43871	3.58292	0.399916
ASXL3	0.0194541	0	0	0.117509
ASZ1	0.127796	0	0	0.235925
ATAD1	18.512	32.6703	56.5243	0.643045
ATAD2	35.3091	20.2428	12.1211	0.250539
ATAD2B	6.97041	2.5658	1.3224	0.455478
ATAD3A	17.2197	23.2165	29.0996	0.265052
ATAD3B	21.1528	11.399	7.90692	0.200986
ATAD3C	0.942327	0.426482	0.0787009	0.680487
ATAD5	17.3126	3.09472	0.674749	0.194173
ATAT1	33.9966	8.03032	9.55222	0.0791367
ATCAY	1.08383	0.00650796	0.0044486	0.778991
ATE1	8.67353	12.6483	9.71517	0.658687
ATF1	5.84436	18.7418	12.5316	0.675449
ATF2	6.73212	11.6267	5.24822	0.555647
ATF3	41.1669	65.7905	85.9106	0.664047
ATF4	303.992	235.025	113.62	0.480513
ATF5	20.4134	13.7028	9.43598	0.675115
ATF6	7.14067	16.7976	27.1069	0.733634
ATF6B	27.2847	16.2728	17.9846	0.193807
ATF7	10.2395	6.95877	5.81289	0.742348
ATF7IP	4.35629	4.42764	4.0906	0.531719
ATF7IP2	9.77899	3.55427	2.85834	0.44822
ATG10	8.53355	4.47082	2.90465	0.727947
ATG101	26.631	48.3262	28.1056	0.544885
ATG12	50.9025	47.791	22.6146	0.856861
ATG13	24.2513	19.1203	9.7361	0.72835
ATG14	18.1116	6.11755	3.61386	0.688805
ATG16L1	17.7584	23.8471	21.5838	0.465198
ATG16L2	33.63	6.61904	1.50795	0.134266
ATG2A	12.7843	5.89797	4.13635	0.0877138
ATG2B	4.62965	2.77784	1.15482	0.438328
ATG3	14.2683	17.0482	14.2145	0.205882
ATG4A	2.75751	5.72319	4.01014	0.48401
ATG4B	15.4971	16.6414	25.9164	0.586124
ATG4C	5.02192	8.44132	5.81654	0.495595
ATG4D	35.4244	16.6996	6.69775	0.270955
ATG5	16.8603	22.9543	11.901	0.757638
ATG7	6.50286	4.97802	6.22798	0.582459
ATG9A	27.1962	25.564	21.945	0.341444
ATG9B	9.41406	0.41539	0.0997244	0.444355
ATHL1	24.8002	20.7164	4.67629	0.323439
ATIC	29.0852	69.4293	126.157	0.147793
ATL1	13.3053	1.61715	1.17094	0.428864
ATL2	29.5302	28.1034	28.2955	0.439397
ATL3	10.6996	7.77873	6.02659	0.783658
ATM	11.298	6.04699	1.37194	0.302655
ATMIN	28.1117	20.6372	8.61028	0.464535
ATN1	146.813	71.2542	57.1756	0.192125
ATOH1	0.728982	0.10534	0.0612978	0.0028169
ATOH7	0.706848	0.0420904	0.0107443	0.699803
ATOH8	0.152543	0.0387169	0.00938841	0.83575
ATOX1	26.9662	52.8482	34.7172	0.582822
ATP10A	0.0284043	0	0	0.14081
ATP10B	0	0	0	0.420698
ATP10D	4.55169	4.49369	3.54804	0.34687
ATP11A	32.3631	25.3324	15.804	0.586674
ATP11AUN	0.0663402	0	0.0145654	0.838019
ATP11B	12.3189	12.264	4.87571	0.517623
ATP11C	2.65409	6.31415	3.62252	0.434129
ATP12A	1.35685	0.286395	0.307343	0.160418
ATP13A1	30.4831	34.0256	41.3145	0.0652174
ATP13A2	13.4315	22.3844	12.3421	0.0653465
ATP13A3	16.553	42.4879	16.2474	0.49809
ATP13A4	0.0549653	0.00844012	0.0123395	0.527833
ATP13A5	0.0406531	0	0	0.000820345
ATP1A1	42.1393	141.682	157.427	0.156279
ATP1A2	0.697522	0	0.00299075	0.439252
ATP1A3	8.76704	14.1935	18.2538	0.150364
ATP1A4	0	0.003761	0	0.192162
ATP1B1	21.2435	23.1088	31.8479	0.586818
ATP1B2	4.3273	0.00430778	0	0.748045
ATP1B3	40.715	90.5308	128.26	0.5483
ATP1B4	0.162165	0.00652865	0	0.775613
ATP2A1	19.5966	1.6903	0.392627	0.136845
ATP2A2	52.9881	83.2162	91.8857	0.162738
ATP2A3	10.0343	9.56104	6.23649	0.344933
ATP2B1	14.6244	30.1493	30.7955	0.449877
ATP2B2	0.295962	0.042084	0.0293524	0.58391
ATP2B3	0.349623	0.00247741	0.0133382	0.419836
ATP2B4	8.49552	12.7056	10.6002	0.574776
ATP2C1	15.0426	32.1231	25.1614	0.122178
ATP2C2	15.5901	5.68946	5.68116	0.155738
ATP4A	9.14012	0.213079	0.210148	0.127564
ATP4B	6.21552	0.00993638	0.0109022	0.416834
ATP5A1	44.7165	220.576	341.235	0.14827
ATP5B	116.78	658.068	1309.62	0.138904
ATP5C1	28.198	159.074	291.689	0.190227
ATP5D	66.2401	86.8188	75.2148	0.493976
ATP5E	44.2877	142.776	62.9072	0.651481
ATP5F1	19.5354	62.5253	68.6231	0.63446
ATP5G1	57.8587	120.995	123.356	0.368421
ATP5G2	26.2823	111.769	178.049	0.538462
ATP5G3	37.1399	59.8496	45.3872	0.689833
ATP5H	58.9606	159.854	384.504	0.223473
ATP5I	129.853	227.69	164.655	0.432877
ATP5J	16.2126	49.0586	52.8952	0.665123
ATP5J2	52.3172	67.7852	47.4938	0.448141
ATP5J2-PTCD1	0	0	0	0.594258
ATP5L	29.276	89.139	68.0295	0.739756
ATP5L2	9.84969	0.0410189	0	0.624531
ATP5O	40.2043	213.724	309.518	0.207196
ATP5S	19.2829	1.80272	2.3369	0.548697
ATP5SL	42.831	38.0578	48.4506	0.522143
ATP6AP1	19.1526	71.2458	157.17	0.328571
ATP6AP1L	23.1754	7.25996	2.54576	0.713555
ATP6AP2	9.40674	62.0134	112.493	0.484283
ATP6V0A1	25.4575	19.2741	23.9435	0.391492
ATP6V0A2	7.80056	5.31923	4.44035	0.607399
ATP6V0A4	0.444261	0.330517	0.600674	0.24933
ATP6V0B	30.91	58.3254	98.9605	0.333172
ATP6V0C	91.4186	117.062	175.289	0.622258
ATP6V0D1	11.8301	21.5592	34.2888	0.369461
ATP6V0D2	0	0.0131482	0.0068863	0.556962
ATP6V0E1	16.861	80.2402	67.1199	0.72449
ATP6V0E2	10.5032	13.733	8.26322	0.710104
ATP6V1A	7.98569	22.4261	27.8096	0.596995
ATP6V1B1	4.29118	0.422101	0.146071	0.206292
ATP6V1B2	9.94772	26.0902	38.5075	0.496386
ATP6V1C1	12.808	15.2477	10.6397	0.799088
ATP6V1C2	12.7042	1.88436	2.04211	0.60463
ATP6V1D	19.3474	30.2748	19.4748	0.589701
ATP6V1E1	20.3211	77.4896	77.7195	0.517438
ATP6V1E2	5.31817	2.63693	0.953625	0.657403
ATP6V1F	48.9549	127.405	116.138	0.46022
ATP6V1G1	25.3454	75.2425	62.4055	0.780261
ATP6V1G2	13.6582	0.595753	0.395304	0.779164
ATP6V1G3	0	0	0	0.410029
ATP6V1H	8.73092	16.1094	23.86	0.383142
ATP7A	2.23252	3.39861	2.4125	0.472388
ATP7B	2.07304	1.77307	1.26488	0.338202
ATP8A1	0.435638	0.274046	0.0906528	0.572525
ATP8A2	0	0.00297139	0.0032602	0.288054
ATP8B1	9.06555	6.92816	3.54753	0.367863
ATP8B2	16.1475	15.1109	4.63958	0.369983
ATP8B3	6.19108	1.91151	1.54151	0.234464
ATP8B4	0.141972	0.0683745	0.0356796	0.377294
ATP9A	7.25834	13.2139	8.2015	0.587903
ATP9B	6.47664	2.99565	2.40521	0.231748
ATPAF1	12.8385	13.6066	13.2565	0.360595
ATPAF2	12.2946	13.3786	10.8464	0.441366
ATPIF1	71.9251	43.7431	54.478	0.115844
ATR	9.19979	5.996	2.4701	0.038662
ATRAID	52.8538	72.9807	79.8913	0.290415
ATRIP	30.8305	4.90976	4.03201	0.0767754
ATRN	9.90648	12.8227	11.7411	0.496278
ATRNL1	0.0947232	0.0598452	0.0310629	0.505374
ATRX	13.9564	11.3155	5.82721	0.33369
ATXN1	10.0173	3.88657	1.32505	0.77012
ATXN10	13.7399	31.331	48.3597	0.572072
ATXN1L	19.981	8.52297	2.78624	0.73789
ATXN2	25.3046	17.3414	26.3691	0.159724
ATXN2L	63.9909	66.2869	89.7332	0.147178
ATXN3	7.13936	5.16618	6.87084	0.824859
ATXN3L	0	0.0187174	0.0628718	0.391776
ATXN7	14.1393	7.35578	2.56592	0.592371
ATXN7L1	6.86969	3.00975	2.63762	0.439045
ATXN7L2	9.24796	6.44996	5.02262	0.0906801
ATXN7L3	47.4968	35.3068	15.4816	0.706143
ATXN7L3B	48.1757	35.371	12.0494	0.920967
AUH	14.4001	21.4165	26.8939	0.37722
AUNIP	19.872	7.37979	5.70755	0.115864
AUP1	68.1425	91.6299	46.1713	0.22135
AURKA	35.0253	27.2498	26.9475	0.525324
AURKAIP1	59.9597	76.5196	74.9886	0.479512
AURKB	73.4511	46.0706	50.4961	0.203846
AURKC	2.68264	0.574994	0.375876	0.287471
AUTS2	0.0212201	0	0.00465902	0.401085
AVEN	12.2536	9.43847	7.85065	0.29066
AVIL	11.5444	0.67959	0.47875	0.179359
AVL9	15.601	19.5041	8.90692	0.724841
AVP	0.385039	0	0	0.20517
AVPI1	58.2861	28.3895	17.8014	0.68319
AVPR1A	0.0533369	0.00397922	0.00416819	0.839867
AVPR1B	0	0	0	0.282572
AVPR2	36.5832	0.387886	0.100354	0.444394
AWAT1	1.42869	0.0330501	0	0.29664
AWAT2	3.38414	0	0.00768387	0.529661
AXDND1	4.3994	0.546625	0.128197	0.189539
AXIN1	4.78083	13.5965	7.10194	0.293443
AXIN2	6.48106	3.01735	1.25887	0.40241
AXL	40.8267	15.2908	12.209	0.420408
AZGP1	0.565232	1.23106	2.20251	0.293281
AZI2	22.8178	20.7156	11.1083	0.615569
AZIN1	59.4704	86.816	53.6286	0.693501
AZIN2	16.8694	5.85994	4.33527	0.401713
AZU1	0.261337	0	0.0178953	0.174342
B2M	68.3215	388.872	512.122	0.638298
B3GALNT1	4.6269	5.14644	3.46574	0.727273
B3GALNT2	14.8253	13.339	7.08852	0.578863
B3GALT1	0	0.00760498	0	0.548893
B3GALT2	7.04013	0.039039	0.00459993	0.643179
B3GALT4	49.6018	0.469138	0.410956	0.327402
B3GALT5	0	0.00494671	0	0.633522
B3GALT6	68.8691	12.7846	12.4471	0.64649
B3GAT1	5.00745	0.056697	0.0195199	0.72593
B3GAT2	0.0465824	0.00846051	0	0.496623
B3GAT3	27.5295	18.4252	31.268	0.27402
B3GLCT	3.07731	4.5163	4.2446	0.645383
B3GNT2	15.9692	21.1653	13.7066	0.566752
B3GNT3	29.3429	16.4294	21.6091	0.589706
B3GNT4	68.6425	2.95436	3.78187	0.246011
B3GNT5	7.19957	10.5612	4.75061	0.724958
B3GNT6	0.304935	0.0058424	0	0.547133
B3GNT7	4.99039	2.92375	3.3607	0.668138
B3GNT8	11.1039	0.0844309	0.105536	0.364461
B3GNT9	28.9351	2.12684	1.3698	0.554159
B3GNTL1	19.3527	6.05658	10.2686	0.21692
B4GALNT1	28.3211	10.6882	5.03006	0.37661
B4GALNT2	0.0424981	0	0.0260873	0.160664
B4GALNT3	9.39867	4.56621	1.77691	0.129145
B4GALNT4	14.4935	15.5373	3.54748	0.097568
B4GALT1	9.74321	19.1067	18.4381	0.715647
B4GALT2	38.4261	35.9062	14.2831	0.458557
B4GALT3	34.0757	34.9618	24.9958	0.511801
B4GALT4	8.04079	11.7687	12.6228	0.559727
B4GALT5	62.2707	123.526	55.3716	0.753755
B4GALT6	5.49801	8.97779	5.14157	0.761944
B4GALT7	27.3405	11.0657	7.01086	0.431963
B4GAT1	14.6182	5.44729	7.21105	0.398551
B9D1	23.2283	4.8275	3.83154	0.275493
B9D2	13.9756	2.57265	1.72773	0.490786
BAALC	0.586425	0.0287946	0.011457	0.847315
BAAT	1.88555	0.115679	0.0329283	0.644558
BABAM1	25.5844	42.3232	16.6026	0.341121
BACE1	14.9788	4.66259	2.12961	0.721595
BACE2	9.98511	5.21657	3.7543	0.82598
BACH1	9.01667	6.61184	3.16471	0.678603
BACH2	2.23671	1.20164	0.494903	0.728125
BAD	109.719	31.7371	14.9461	0.588235
BAG1	19.5414	10.8463	6.61099	0.732696
BAG2	29.2432	27.6985	18.0268	0.69152
BAG3	57.8594	46.0052	74.7688	0.328533
BAG4	8.70702	12.6005	9.29051	0.692876
BAG5	27.0621	13.1499	6.31508	0.721355
BAG6	33.2211	89.1945	116.272	0.143073
BAGE	0	0	0	0.878023
BAGE2	0	0	0	0.827076
BAGE3	0	0	0	0.827076
BAGE4	0	0	0	0.933371
BAGE5	0	0	0	0.933903
BAHCC1	8.07706	5.61426	2.85113	0.246574
BAHD1	12.2937	15.3452	15.7966	0.515728
BAIAP2	28.9189	27.1249	46.4409	0.252808
BAIAP2L1	25.1147	37.9342	49.4846	0.582289
BAIAP2L2	8.82857	1.17226	0.177694	0.26014
BAIAP3	22.3911	13.0418	7.79123	0.249016
BAK1	12.6038	8.37578	2.36791	0.711354
BAMBI	20.7495	14.2572	12.5399	0.547564
BANF1	38.3056	68.1801	41.6579	0.768229
BANF2	0.140111	0.0257619	0	0.121875
BANK1	2.6735	2.16411	1.47178	0.306352
BANP	13.56	13.9484	16.4826	0.403561
BAP1	30.2679	28.3444	10.9534	0.409079
BARD1	8.765	4.64774	2.31935	0.576644
BARHL1	4.23821	0.00864583	0.0117479	0.485579
BARHL2	0.0993772	0	0	0.22393
BARX1	0	0.0311991	0	0.48583
BARX2	0	0.0336723	0.0219149	0.526316
BASP1	0	0	0	0.653082
BATF	0	0	0	0.601064
BATF2	9.35256	3.42767	3.93521	0.562287
BATF3	4.13504	4.62102	2.48261	0.611621
BAX	52.3728	42.9884	33.4764	0.150192
BAZ1A	17.5062	14.595	13.9105	0.224069
BAZ1B	29.7249	31.0627	24.4215	0.272445
BAZ2A	35.2048	31.7704	22.2112	0.35215
BAZ2B	5.71078	4.35923	2.27546	0.393453
BBC3	55.5615	28.6157	21.0849	0.499284
BBIP1	12.4474	7.16793	3.33572	0.823984
BBOX1	0.157655	0	0	0.384411
BBS1	21.9866	5.89457	5.66415	0.472107
BBS10	46.2085	13.9048	16.956	0.394641
BBS12	11.6346	1.77778	1.20168	0.379371
BBS2	11.5356	22.0366	32.3337	0.231343
BBS4	15.3674	8.14731	9.70534	0.327418
BBS5	1.05768	2.19326	2.75473	0.675958
BBS7	8.8098	9.31427	10.7527	0.401214
BBS9	2.81073	3.20913	2.65448	0.337895
BBX	11.6217	15.8233	9.67538	0.679446
BCAM	30.4648	23.3174	15.654	0.165841
BCAN	67.0669	4.10596	1.18444	0.181975
BCAP29	10.2646	9.20559	16.0188	0.828796
BCAP31	22.7598	68.1522	113.532	0.608097
BCAR1	30.6125	14.9063	17.5649	0.103301
BCAR3	43.2331	34.5809	43.2011	0.304317
BCAS1	0.0774139	0.0399169	0.103879	0.495827
BCAS2	20.3983	40.1449	47.5268	0.481168
BCAS3	5.30218	8.4501	11.9574	0.228595
BCAS4	9.93064	19.695	11.5701	0.487663
BCAT1	0	0.00290892	0.00219059	0.832502
BCAT2	33.745	26.6983	56.0114	0.203365
BCCIP	32.0856	44.5353	36.8128	0.141714
BCDIN3D	28.7953	2.70604	2.51626	0.730379
BCHE	0	0	0	0.261953
BCKDHA	11.5848	19.9658	47.9845	0.247463
BCKDHB	5.48372	3.69411	5.14461	0.68319
BCKDK	45.2366	29.8882	17.8426	0.401621
BCL10	10.2785	10.8863	6.01808	0.774807
BCL11A	0	0.00599305	0.00438371	0.218775
BCL11B	2.72888	1.2891	1.1075	0.666542
BCL2	1.99941	1.11747	0.350633	0.872356
BCL2A1	0	0.0157739	0.0237573	0.383881
BCL2L1	25.0715	88.776	51.2128	0.726846
BCL2L10	0.522997	0.023886	0.01243	0.449353
BCL2L11	19.6195	6.21699	1.88427	0.725209
BCL2L12	30.1926	22.6113	15.7841	0.432773
BCL2L13	17.9585	23.8796	14.7071	0.622891
BCL2L14	5.4293	0.0915551	0.0740173	0.491708
BCL2L15	0.748795	0.0321408	0.00450496	0.901669
BCL2L2	15.0838	16.0914	7.07993	0.841717
BCL2L2-PABPN1	0	0	0	0.530986
BCL3	11.8888	9.74446	9.43848	0.269313
BCL6	8.99154	8.80515	12.8418	0.46717
BCL6B	5.74249	0.552955	0.592121	0.59234
BCL7A	8.33131	7.74539	6.25345	0.816812
BCL7B	19.4748	34.905	18.8723	0.535109
BCL7C	17.1198	13.0901	6.27658	0.578995
BCL9	20.5887	8.64192	7.17441	0.309109
BCL9L	61.7144	28.2721	24.9032	0.418842
BCLAF1	28.5388	21.4616	22.0025	0.619992
BCO1	2.28589	0.00679341	0	0.323857
BCO2	6.97954	3.232	3.32046	0.390406
BCOR	12.785	5.76385	2.78308	0.219538
BCORL1	8.12554	7.38342	4.18694	0.271329
BCR	13.1422	10.8554	5.90439	0.449545
BCS1L	43.0936	20.6374	17.2683	0.269186
BDH1	19.1764	9.37668	5.30432	0.721063
BDH2	5.556	4.88368	4.04036	0.748288
BDKRB1	0.366394	0.398535	0.355693	0.186011
BDKRB2	1.2364	0.764759	0.662228	0.720515
BDNF	39.0304	13.1235	7.57177	0.462285
BDP1	14.0034	7.15734	1.63493	0.28921
BEAN1	5.14326	1.25553	0.807799	0.0875
BECN1	16.3203	30.6475	12.2359	0.370042
BECN2	0.322285	0	0	0.00231481
BEGAIN	5.30384	5.50144	4.70724	0.366227
BEND2	0	0.00316754	0	0.475937
BEND3	2.09972	1.85743	0.979599	0.627027
BEND4	0.080793	0.00352104	0.00368826	0.818983
BEND5	0	0	0	0.27258
BEND6	4.20091	2.4044	0.989513	0.68977
BEND7	2.55427	2.66798	1.67347	0.319328
BEST1	122.223	0.919529	0.669674	0.273373
BEST2	14.9877	0.25673	0.11846	0.200524
BEST3	0.76995	0.068324	0.0389642	0.0766518
BEST4	14.6361	0.515265	0.187652	0.322996
BET1	8.19257	7.92529	4.77188	0.884352
BET1L	51.5106	28.8872	12.9477	0.839648
BEX1	0.31208	0.0172561	0	0.564965
BEX2	22.5906	33.4103	17.5279	0.591837
BEX4	0	0	0.0254611	0.719189
BEX5	0	0	0	0.672566
BFAR	24.6432	27.314	14.0642	0.556359
BFSP1	9.2572	5.63129	3.48808	0.262878
BFSP2	0.719753	0.0396472	0.0103491	0.210526
BGLAP	10.7922	0.500289	0.0822703	0.596231
BGN	0	0	0.0133556	0.548282
BHLHA15	7.17964	2.00396	0.785549	0.196884
BHLHA9	0.589946	0	0	0.00423729
BHLHB9	1.27388	1.42361	0.788208	0.616678
BHLHE22	0.0437646	0	0	0.663527
BHLHE23	0	0	0	0.315989
BHLHE40	63.7873	49.2953	52.7339	0.592617
BHLHE41	8.42345	4.95375	4.70173	0.61746
BHMG1	3.90643	1.83087	3.19442	0.305011
BHMT	2.18233	0.182469	0.0423733	0.5128
BHMT2	1.15897	0	0	0.589212
BICC1	0.0271739	0.0345058	0.0171391	0.465911
BICD1	22.0363	8.80307	7.4757	0.18501
BICD2	12.7387	11.0249	11.9867	0.335567
BID	28.2048	24.9749	20.0645	0.728195
BIK	34.0745	15.4974	21.0077	0.496327
BIN1	13.4858	23.0231	19.7651	0.327929
BIN2	0.289354	0.222207	0.0701433	0.210157
BIN3	37.3363	16.0859	16.7186	0.589063
BIRC2	22.9074	20.3233	11.1123	0.565299
BIRC3	3.77047	4.0656	1.62087	0.737847
BIRC5	89.3695	66.0925	22.6929	0.778519
BIRC6	16.458	10.2395	5.09789	0.072029
BIRC7	1.30583	0.365044	0.0968506	0.346491
BIRC8	0	0	0.0191512	0.649852
BIVM	4.3278	3.33461	1.04132	0.606178
BIVM-ERCC5	0	0	0	0.0433599
BLCAP	23.8627	23.4702	9.09545	0.897244
BLID	26.6941	0.169807	0	0.62413
BLK	2.61308	0.152843	0.0189041	0.415058
BLM	10.8137	5.12886	3.35309	0.0856965
BLMH	19.4355	36.8966	56.0039	0.461963
BLNK	2.02414	0.456643	0.616434	0.248906
BLOC1S1	22.5355	6.73824	4.14894	0.118526
BLOC1S2	34.9375	29.8753	12.1111	0.762164
BLOC1S3	24.108	5.84818	4.66693	0.766923
BLOC1S4	46.2432	14.2013	10.2309	0.578913
BLOC1S5	0.449603	0.00584373	0	0.761751
BLOC1S6	13.0558	22.5206	8.00867	0.869069
BLVRA	8.04137	29.085	50.1586	0.244255
BLVRB	31.3499	97.2969	139.033	0.278037
BLZF1	12.9656	9.8924	10.5957	0.481865
BMF	5.493	1.69255	0.851296	0.88447
BMI1	5.01678	1.23015	0.358848	0.714869
BMP1	12.2543	12.8536	11.9003	0.205249
BMP10	0	0	0.0103034	0.19697
BMP15	0	0	0	0.0681458
BMP2	0	0	0.00518112	0.622857
BMP2K	10.8442	6.0021	3.02334	0.0741676
BMP3	0	0	0	0.753052
BMP4	322.432	435.41	295.873	0.409551
BMP5	0.316449	0.151569	0.0666621	0.37235
BMP6	19.9111	3.68045	2.96069	0.504348
BMP7	5.90152	7.92273	8.09297	0.679236
BMP8A	8.31505	1.91475	0.906156	0.785638
BMP8B	19.595	3.85796	2.20407	0.68036
BMPER	0.183867	0.034567	0.019464	0.591532
BMPR1A	6.67932	5.60236	3.00726	0.558628
BMPR1B	0.0250115	0.0162363	0.00274572	0.708445
BMPR2	7.12923	6.08632	2.71398	0.742005
BMS1	18.9865	18.9319	26.7166	0.522117
BMX	0.05537	0.00553995	0	0.24581
BNC1	0	0	0.0033071	0.330294
BNC2	0.0184388	0	0.00126261	0.744933
BNIP1	14.5265	22.4258	30.0049	0.41342
BNIP2	14.0687	21.4135	12.2691	0.481526
BNIP3	10.0981	23.4888	13.617	0.524189
BNIP3L	13.1959	39.6867	20.6816	0.812286
BNIPL	12.6902	0.646497	0.116627	0.451493
BOC	5.15464	0.321617	0.315259	0.271048
BOD1	28.2565	55.1759	26.0195	0.698035
BOD1L1	10.2896	5.89185	3.64793	0.131759
BOD1L2	0.0444184	0.249159	0.120573	0.845832
BOK	12.9418	10.0946	3.58838	0.759728
BOLA1	47.942	12.7605	8.13158	0.52042
BOLA2	0	0	0	0.274704
BOLA2B	0	0	0	0.274704
BOLA3	20.4032	52.8449	29.651	0.292419
BOLL	0.634326	0.00455962	0.00619556	0.525442
BOP1	8.25489	12.3177	13.6076	0.0778739
BORA	19.2261	8.93401	7.30043	0.338351
BPGM	5.96613	8.95035	5.31579	0.65157
BPHL	23.1208	11.1202	16.0455	0.444195
BPI	0.0486022	0	0	0.20813
BPIFA1	0.275823	0	0	0.28757
BPIFA2	0	0	0	0.289924
BPIFA3	0	0	0.0138193	0.354784
BPIFB1	0.224092	0	0.0224225	0.159236
BPIFB2	0	0	0	0.284375
BPIFB3	0.0955452	0	0	0.0822622
BPIFB4	0.041247	0	0.00750715	0.152714
BPIFB6	0	0.0119578	0	0.00220264
BPIFC	0.467189	0.0082255	0.0113147	0.231818
BPNT1	6.88453	20.2491	29.3812	0.631432
BPTF	23.0343	18.7044	11.3178	0.190755
BPY2	0	0	0	0.272702
BPY2B	0	0	0	0.272702
BPY2C	0	0	0	0.272702
BRAF	10.9114	5.70603	2.6632	0.219959
BRAP	10.2466	9.07089	10.4429	0.55996
BRAT1	22.5116	26.3259	35.1264	0.182542
BRCA1	18.3587	7.59637	3.47357	0.231866
BRCA2	10.7853	2.36521	0.475383	0.0994203
BRCC3	8.32527	8.06597	8.95522	0.675648
BRD1	11.2093	14.8439	14.9677	0.250945
BRD2	173.614	106.129	103.873	0.514228
BRD3	11.0531	10.1731	4.58331	0.613487
BRD4	13.0173	10.5081	8.39166	0.149202
BRD7	15.8673	12.5165	6.76988	0.153979
BRD8	20.8388	15.2579	12.4952	0.0774332
BRD9	33.0839	16.5651	9.24762	0.308824
BRDT	0	0.00814002	0.00402877	0.295729
BRE	6.38029	14.0043	27.8996	0.329054
BRF1	16.4691	10.0995	10.8668	0.350288
BRF2	54.5064	12.6146	16.6754	0.3715
BRI3	23.1094	30.969	19.313	0.362903
BRI3BP	16.2607	15.8191	13.9442	0.408019
BRICD5	63.7853	2.64042	0.191827	0.336566
BRINP1	0	0	0	0.28567
BRINP2	0	0	0	0.359422
BRINP3	0	0.0263477	0.022636	0.20319
BRIP1	13.7195	4.51287	2.46345	0.541146
BRIX1	34.5905	75.133	128.715	0.168107
BRK1	22.3638	85.9001	37.2092	0.808673
BRMS1	25.1662	41.2298	20.0425	0.337509
BRMS1L	9.10309	7.3282	4.24482	0.625
BROX	12.6606	12.6441	16.5846	0.728294
BRPF1	16.3967	11.7352	11.7636	0.225888
BRPF3	11.4788	12.7771	8.04931	0.399801
BRS3	1.05547	0.614382	0.842744	0.152866
BRSK1	20.1229	18.0469	7.13	0.242454
BRSK2	10.4906	6.57911	4.14637	0.372769
BRWD1	14.9322	5.39202	2.0695	0.0928525
BRWD3	5.60591	5.18507	1.66672	0.577425
BSCL2	26.2683	0.865543	0.175779	0.420708
BSDC1	19.7765	13.3651	11.0684	0.386101
BSG	80.6161	386.297	900.271	0.427854
BSN	10.202	0.518901	0.304664	0.261984
BSND	0.130907	0	0.0119128	0.29927
BSPH1	0.137112	0	0	0.394495
BSPRY	28.4471	17.7655	8.53462	0.486371
BST1	0.564434	0.396121	0.172125	0.355405
BST2	3.45284	2.44265	3.09693	0.470069
BSX	0	0	0	0.0042735
BTAF1	18.657	17.416	7.36165	0.21185
BTBD1	28.2536	61.7394	24.5825	0.560486
BTBD10	13.255	12.0795	9.12406	0.376797
BTBD11	1.6388	1.29388	1.18061	0.414143
BTBD16	1.64725	0.153067	0.220624	0.178571
BTBD17	2.13337	0.12365	0.0631306	0.145411
BTBD18	36.9677	0.0792224	0	0.299213
BTBD19	54.1641	4.29564	0.361762	0.444656
BTBD2	39.892	46.8985	26.881	0.398396
BTBD3	4.60049	8.47901	3.82093	0.573382
BTBD6	29.7865	26.8045	12.4479	0.26774
BTBD7	8.62169	7.00971	2.53209	0.510385
BTBD8	10.2888	0.655416	0.484576	0.21631
BTBD9	10.9038	3.85874	4.00685	0.758154
BTC	12.9351	2.26437	1.16764	0.596372
BTD	8.25888	2.50742	3.52051	0.221072
BTF3	67.8992	324.917	473.545	0.505204
BTF3L4	11.0508	13.5332	8.89613	0.897911
BTG1	43.0368	39.8404	23.3595	0.890385
BTG2	79.2831	26.7046	18.5006	0.825157
BTG3	37.9284	76.5751	104.759	0.442911
BTG4	0	0	0	0.339585
BTK	2.19662	0.0211137	0.0336045	0.222294
BTLA	0.296534	0.0685365	0.020905	0.730327
BTN1A1	0.365847	0.213183	0.273107	0.44651
BTN2A1	19.2471	9.30417	7.4475	0.206457
BTN2A2	21.3945	6.48824	6.53266	0.204745
BTN3A1	8.71337	5.57613	2.52563	0.452159
BTN3A2	14.7412	6.87556	4.19946	0.733252
BTN3A3	8.11619	1.3377	0.55808	0.416389
BTNL10	0.611127	0.0402082	0.0209238	0.2
BTNL2	0.985713	0.0305599	0.0107869	0.0442829
BTNL3	6.28148	0.013432	0	0.427049
BTNL8	0.778124	0	0	0.248136
BTNL9	1.50512	0.882003	0.331642	0.480964
BTRC	13.315	14.2605	16.8433	0.705548
BUB1	22.2649	32.2659	25.0949	0.104785
BUB1B	23.9788	30.1313	28.162	0.158204
BUB3	48.7616	88.0388	119.177	0.202243
BUD13	11.9872	16.9599	16.5471	0.158205
BUD31	36.0507	59.8737	33.0579	0.58581
BVES	2.68438	1.55591	0.678994	0.813375
BYSL	30.4175	31.9162	63.5777	0.341206
BZW1	22.1752	36.0962	42.775	0.631235
BZW2	16.3472	63.9675	72.3992	0.328884
C10orf10	17.8187	1.20341	1.23008	0.691262
C10orf105	0.719319	0.0153599	0.0165389	0.919133
C10orf107	1.26282	0.210348	0.144931	0.501597
C10orf11	1.57073	1.1321	1.81577	0.106023
C10orf111	5.89946	0.139823	0.0190438	0.728705
C10orf113	2.52122	0	0	0.185668
C10orf12	6.55757	4.35146	2.27865	0.176898
C10orf120	0	0	0	0.0554511
C10orf126	0.0834926	0.0146007	0.0284576	0.759777
C10orf128	0.043742	0	0	0.599024
C10orf131	2.25745	0.258669	0.117835	0.55102
C10orf142	0	0	0	0.648649
C10orf2	56.3522	30.6333	26.0045	0.428104
C10orf25	3.20791	0.339255	0.155796	0.891556
C10orf35	22.6636	19.6357	16.2801	0.662639
C10orf53	0	0	0	0.298658
C10orf54	6.35902	3.43654	6.19952	0.804525
C10orf55	17.99	0.248319	0.116013	0.819737
C10orf62	4.58468	0.074132	0.0262811	0.461353
C10orf67	0.0505159	0.00505428	0.00554554	0.811417
C10orf71	0.16875	0	0.00423821	0.185585
C10orf76	16.831	10.2453	10.4194	0.495977
C10orf82	4.82878	0.299743	0.207026	0.535211
C10orf88	14.5272	10.8998	14.7779	0.567541
C10orf90	0.029114	0	0	0.319156
C10orf91	40.3338	2.30478	1.72894	0.410569
C10orf95	81.7187	0.626446	0.140084	0.475153
C10orf99	0	0	0	0.706522
C11orf1	18.8711	41.5946	44.706	0.542218
C11orf16	8.70974	0.01713	0.0084782	0.272208
C11orf21	0.0657243	0.00657593	0.00990414	0.763926
C11orf24	33.3851	21.4391	16.8852	0.359182
C11orf31	61.0682	30.2144	11.4397	0.717156
C11orf40	0	0	0	0.00458716
C11orf42	8.47707	0.169748	0.0142787	0.125984
C11orf44	0	0	0	0.896814
C11orf45	4.17158	0.820846	0.28883	0.88751
C11orf49	31.8721	8.86008	10.889	0.068038
C11orf52	0	0	0	0.676316
C11orf53	0	0	0	0.413907
C11orf54	11.3696	15.9008	22.6145	0.653338
C11orf57	44.8166	18.9722	10.3295	0.756742
C11orf58	18.002	34.4052	16.4706	0.86206
C11orf63	4.78063	2.85698	1.96041	0.210663
C11orf65	2.225	1.60194	1.54342	0.0909971
C11orf68	117.468	35.1908	39.9582	0.435815
C11orf70	0.210547	0	0	0.617049
C11orf71	47.0669	2.44922	0.621744	0.151678
C11orf73	14.4373	18.9584	14.9213	0.405345
C11orf74	4.57293	7.80194	4.1625	0.450704
C11orf80	33.9613	8.41759	5.09429	0.125537
C11orf84	31.5167	34.5968	18.0614	0.439156
C11orf85	3.62868	0.046544	0.0121886	0.430919
C11orf86	0.0756718	0.0125525	0	0.708861
C11orf87	0.110497	0.0184892	0.00377348	0.900455
C11orf88	0	0	0	0.260377
C11orf91	14.0385	0.333299	0.381349	0.358804
C11orf94	52.4283	0.594381	0.404381	0.201087
C11orf95	29.4259	6.51888	2.44726	0.635614
C11orf96	0.762315	0	0.0168698	0.724398
C11orf97	0.296924	0	0	0.374172
C11orf98	25.8702	4.95553	2.527	0.349815
C12orf10	37.3021	44.1308	78.2808	0.0716049
C12orf29	14.3328	13.7052	16.4074	0.660752
C12orf4	6.19987	4.27231	3.38892	0.571096
C12orf40	0.149546	0	0	0.299678
C12orf42	0	0	0	0.649568
C12orf43	13.4616	7.68063	4.89498	0.60529
C12orf45	27.3197	25.2836	26.1793	0.107717
C12orf49	8.94154	13.3264	4.43428	0.883479
C12orf50	0	0	0	0.271554
C12orf54	0.469833	0	0	0.571429
C12orf56	0.245216	0.030122	0.010828	0.098115
C12orf57	752.177	74.7852	35.2183	0.272059
C12orf60	6.35842	3.25142	6.75043	0.347247
C12orf65	38.3802	16.5589	21.4692	0.761151
C12orf66	14.6719	4.12962	3.20225	0.337224
C12orf71	0.55453	0.0341358	0	0.164596
C12orf73	39.5783	8.31528	5.12675	0.874188
C12orf74	0	0	0	0.543689
C12orf75	10.5603	54.9438	21.7806	0.86164
C12orf76	13.5794	3.5498	1.65635	0.791988
C12orf77	0	0.0107929	0	0.71173
C12orf80	0.991771	0.42992	0.145152	0.667957
C14orf1	25.1808	78.542	72.9012	0.727273
C14orf105	0.373908	0	0	0.628669
C14orf119	33.7526	20.8373	27.4205	0.857385
C14orf132	8.2513	1.3839	0.377498	0.943872
C14orf142	26.2004	9.27164	2.88356	0.744898
C14orf159	29.72	13.4086	11.1263	0.508788
C14orf166	22.7672	115.471	246.353	0.30352
C14orf169	17.542	4.79878	6.08293	0.220916
C14orf177	0	0	0	0.709077
C14orf178	26.0782	0.0737598	0.0946236	0.433437
C14orf180	0.289989	0	0	0.757179
C14orf2	36.6932	79.2184	54.1561	0.7557
C14orf28	11.4197	1.91302	0.694912	0.679972
C14orf37	1.45094	0.962417	1.06861	0.246593
C14orf39	0	0	0	0.362649
C14orf79	26.0463	10.001	7.6464	0.484127
C14orf80	42.3276	11.9778	8.84359	0.299316
C14orf93	10.385	6.66	5.41689	0.351807
C15orf32	0	0	0	0.675737
C15orf38-AP3S2	0	0	0	0.811061
C15orf39	32.3835	11.7904	12.9237	0.29049
C15orf40	17.0907	4.65513	3.06761	0.0557229
C15orf41	4.21751	4.28468	4.35171	0.622329
C15orf43	0	0	0	0.482353
C15orf48	0.438281	0.0156083	0.0685017	0.73872
C15orf52	23.7427	1.71007	0.913153	0.699268
C15orf53	0.0877837	0	0	0.737151
C15orf54	0	0	0	0.82233
C15orf56	17.1964	0.163712	0.091935	0.77292
C15orf57	10.9957	7.41068	7.60914	0.429563
C15orf59	0.159978	0.0523634	0.0385696	0.852862
C15orf61	23.5433	9.62194	8.88447	0.636854
C15orf62	33.1147	2.06998	0.656629	0.789157
C15orf65	3.80641	2.65736	1.06777	0.517287
C16orf13	37.2935	27.534	25.8863	0.183884
C16orf45	19.4657	27.6404	19.899	0.691289
C16orf46	11.0346	4.99021	3.07305	0.375562
C16orf47	0	0	0	0.694721
C16orf52	9.14803	8.77745	3.80129	0.887213
C16orf54	0.069084	0	0	0.74114
C16orf58	27.3502	26.9421	35.1913	0.500889
C16orf59	34.1996	11.9184	8.08334	0.202088
C16orf62	11.3699	7.0631	8.49895	0.189522
C16orf70	17.7362	12.3661	11.5273	0.554382
C16orf71	19.6701	0.246446	0.212407	0.423503
C16orf72	41.4033	26.4473	10.6791	0.792661
C16orf74	22.7718	16.1451	5.95118	0.745819
C16orf78	0	0	0	0.265928
C16orf82	0.0395201	0	0	0.796386
C16orf86	8.24717	0.589847	0.112474	0.250591
C16orf87	7.04696	11.6952	8.82315	0.665944
C16orf89	1.25105	0.00854037	0.0117479	0.244363
C16orf90	4.02521	0	0	0.396018
C16orf91	47.1234	15.5024	10.0551	0.595092
C16orf92	2.59972	0	0	0.541899
C16orf95	19.108	4.68958	2.36952	0.378984
C16orf96	0.287225	0.0264624	0.0487624	0.000875657
C16orf97	0	0	0	0.15625
C17orf100	14.8807	1.88868	0.477075	0.773573
C17orf102	0.037195	0	0.0040832	0.874656
C17orf105	0.901683	0	0.0197346	0.405079
C17orf107	11.1359	0.502537	0.126368	0.815055
C17orf112	0	0	0	0.590419
C17orf47	3.00215	0.0379996	0	0.196051
C17orf49	0	0	0	0.362126
C17orf50	1.56099	0.0477805	0	0.493695
C17orf51	11.4533	3.92268	2.89451	0.916203
C17orf53	15.3278	4.0412	3.34502	0.287706
C17orf58	64.9528	28.585	14.1775	0.722861
C17orf62	48.8968	20.8026	12.1924	0.824413
C17orf64	0	0	0	0.2625
C17orf67	10.87	1.32659	0.603642	0.865805
C17orf74	0.759881	0.0469365	0.0197945	0.0885385
C17orf75	6.5588	4.74874	3.49438	0.740781
C17orf77	0.0863236	0	0.00811415	0.735965
C17orf78	2.24193	0.0167354	0	0.556928
C17orf80	19.1964	13.9873	12.4759	0.509785
C17orf82	28.8773	0.224063	0.0545948	0.507843
C17orf89	92.5206	57.9169	34.1065	0.603571
C17orf96	48.8993	26.1971	17.2003	0.647879
C17orf97	9.00413	1.93726	1.78548	0.309951
C17orf98	4.00662	0.0262805	0	0.183746
C17orf99	0	0.0302525	0	0.270642
C18orf21	16.5834	20.7006	26.2948	0.344277
C18orf25	11.7286	17.5105	8.51742	0.778774
C18orf32	15.5121	1.16915	0.558188	0.862069
C18orf42	0	0.00707493	0	0.910078
C18orf54	8.52102	3.65601	0.936431	0.719129
C18orf63	0.0293521	0	0	0.594274
C18orf65	10.1837	0.355311	0.121781	0.764451
C18orf8	37.7852	25.33	26.1916	0.114555
C19orf12	20.5194	6.01675	2.65468	0.888632
C19orf18	0	0	0	0.295082
C19orf24	51.5357	41.1197	30.7619	0.555307
C19orf25	107.524	12.7774	7.26575	0.843155
C19orf33	0	0	0	0.310195
C19orf35	7.20699	0.0179911	0	0.44786
C19orf38	0.957786	0.358142	0.481069	0.366391
C19orf43	75.4821	118.019	62.3718	0.41978
C19orf44	11.3902	2.0084	1.35434	0.494226
C19orf45	16.9219	0.46317	0.220915	0.0976772
C19orf47	11.1877	8.12093	5.38129	0.373607
C19orf48	146.699	67.8856	28.5314	0.843722
C19orf52	23.0857	11.0982	17.7447	0.441261
C19orf53	75.2121	92.9981	62.1934	0.673267
C19orf54	34.2653	7.02269	5.16944	0.617508
C19orf57	3.85757	0.759349	0.512969	0.210331
C19orf60	97.5799	35.9208	12.7794	0.314773
C19orf66	18.7822	11.4908	5.87685	0.591101
C19orf67	12.5899	0.0113943	0	0.257775
C19orf68	36.7339	5.19468	4.0722	0.230769
C19orf70	36.699	34.4521	57.336	0.5
C19orf71	35.5798	12.8253	6.55978	0.0655738
C19orf73	42.0036	1.50406	1.0272	0.479839
C19orf81	100.354	6.65915	4.26091	0.223529
C19orf84	0.247881	0.12074	0.159236	0.525225
C1D	4.11125	9.82847	7.41326	0.670561
C1GALT1	6.89891	8.54233	6.17541	0.825397
C1GALT1C1	10.0973	14.435	32.5849	0.49895
C1GALT1C1L	1.50461	0	0	0.192308
C1QA	0	0	0	0.330601
C1QB	0	0	0	0.272989
C1QBP	74.3162	252.255	473.455	0.272571
C1QC	0.0752906	0	0	0.382872
C1QL1	7.51357	6.91513	3.98816	0.484
C1QL2	0.0725565	0	0	0.579795
C1QL3	6.6714	0.558239	0.406297	0.693141
C1QL4	20.9204	5.62047	8.85868	0.654237
C1QTNF1	4.15911	1.63724	1.58955	0.768534
C1QTNF2	0.397729	0.0473923	0.0373853	0.586984
C1QTNF3	2.72616	0.494931	0.12413	0.749869
C1QTNF4	3.62647	0.132653	0.0273859	0.30198
C1QTNF5	0	0	0	0.814268
C1QTNF6	10.6512	3.53138	1.59479	0.71594
C1QTNF7	0.215546	0.0132541	0.00800242	0.750155
C1QTNF8	54.1435	0.138192	0.0113693	0.778039
C1QTNF9	2.28085	0.0167132	0	0.493664
C1QTNF9B	0.27604	0	0	0.287447
C1QTNF9B-AS1	4.47969	0.0875274	0.0360675	0.525967
C1R	2.52537	7.60429	11.727	0.168579
C1RL	46.9763	5.0344	3.42604	0.518974
C1S	0.435007	0.666811	0.607935	0.26548
C1orf100	3.06689	0	0	0.231707
C1orf101	0.429255	0.110221	0.0433858	0.106763
C1orf105	0.791502	0	0.0127305	0.340094
C1orf106	1.35924	0.431581	0.299696	0.478675
C1orf109	26.916	21.9717	21.8178	0.687181
C1orf111	2.54285	0.0138845	0	0.332481
C1orf112	13.5427	5.55117	3.69946	0.239072
C1orf115	9.36213	16.486	9.36694	0.856662
C1orf116	11.8037	1.18913	1.64396	0.672301
C1orf122	34.7881	25.0408	19.7957	0.749621
C1orf123	38.2192	17.7855	28.5899	0.399745
C1orf127	0.27008	0.0225724	0.0435807	0.105759
C1orf131	13.1717	13.1089	11.7936	0.391274
C1orf137	0.696925	0	0	0.238342
C1orf141	0.0354011	0	0	0.385709
C1orf146	12.6693	0.0439084	0	0.280959
C1orf158	0	0	0	0.444656
C1orf159	21.0228	6.47629	3.09023	0.717681
C1orf162	5.49854	0.499671	0.0375958	0.540777
C1orf167	0.427812	0.0299921	0.0200702	0.0695634
C1orf168	1.97173	0.0395657	0.0064749	0.368786
C1orf174	16.0043	21.9694	19.107	0.562425
C1orf185	0	0	0	0.344676
C1orf186	0.0538565	0	0	0.69009
C1orf189	18.6909	0.0698747	0	0.570213
C1orf194	33.0176	0.040697	0	0.355677
C1orf195	9.45229	0.0206881	0	0.280946
C1orf198	10.1325	16.247	18.1605	0.724105
C1orf204	2.27676	0.251625	0.119773	0.718113
C1orf21	2.44976	1.5333	0.60095	0.964785
C1orf210	10.5544	7.88736	3.79655	0.775942
C1orf216	24.1947	7.22418	3.52465	0.765849
C1orf226	5.43495	2.26629	2.87219	0.739887
C1orf228	6.17746	0.632957	0.183851	0.216617
C1orf229	0.145266	0	0	0.68512
C1orf233	17.255	5.35676	2.80908	0.675443
C1orf234	3.57205	0.0638686	0.0320011	0.286275
C1orf27	15.8426	11.0705	13.4083	0.650411
C1orf35	51.1361	14.6891	17.7157	0.39851
C1orf43	39.007	112.201	52.5209	0.414405
C1orf50	18.8574	8.58515	5.28317	0.411823
C1orf52	31.4192	10.0079	5.13221	0.801475
C1orf53	21.3106	4.79288	3.30621	0.363104
C1orf54	1.53387	1.46912	1.73005	0.295455
C1orf56	32.9544	0.419141	0.154805	0.495562
C1orf61	18.6984	1.8101	0.419783	0.467577
C1orf64	0	0	0	0.453074
C1orf68	0	0	0.0179742	0.174009
C1orf74	22.3871	2.95704	1.50806	0.83378
C1orf87	0	0	0	0.192308
C1orf94	0	0	0	0.455208
C1orf95	0.019295	0	0	0.945101
C2	4.49786	0.567746	0.537821	0.138649
C20orf141	0	0.0216864	0	0.340879
C20orf144	134.88	0.367551	0.193138	0.194737
C20orf173	3.75206	0.00619782	0	0.7475
C20orf194	9.50712	3.24277	1.74839	0.488927
C20orf195	39.7723	3.3019	2.16327	0.141314
C20orf196	1.55561	1.67771	1.3324	0.528399
C20orf197	0.0268718	0	0	0.816302
[truncated: 17,110 more rows]
